# Supplementary material for: A randomized feasibility trial of the modified Atkins diet in older adults with mild cognitive impairment due to Alzheimer’s disease
Source: Front Endocrinol (Lausanne). 2024 Mar 4;15:1182519. doi: 10.3389/fendo.2024.1182519 (PMC10949529; doi:10.3389/fendo.2024.1182519)
Supplement: Supplementary file 2 [file DataSheet_1.xlsx]

## Sheet: Metabolomics ketodiet
Sample	MAD102	MAD104	MAD106	MAD109	MAD110	MAD112	MAD114	MAD115	MAD119	MAD102-W12	MAD104-W12	MAD106-W12	MAD109-W12	MAD110-W12	MAD112-W12	MAD114-W12	MAD115-W12	MAD119-W12
Group	Ketodiet_Week0	Ketodiet_Week0	Ketodiet_Week0	Ketodiet_Week0	Ketodiet_Week0	Ketodiet_Week0	Ketodiet_Week0	Ketodiet_Week0	Ketodiet_Week0	Ketodiet_Week12	Ketodiet_Week12	Ketodiet_Week12	Ketodiet_Week12	Ketodiet_Week12	Ketodiet_Week12	Ketodiet_Week12	Ketodiet_Week12	Ketodiet_Week12
Metabolites
2-aminoheptanoate	0.0376372	0.0698993	0.0373309	0.0319287	0.0532421	0.0754987	0.0452618	0.0111182	0.0229541	0.113439	0.0145166	0.0117323	0.0285283	0.0510908	0.0417497	0.0136095	0.0524661	0.0180188
7-alpha-HOCA	0.091072	0.0166469	0.0142467	0.034748	0.0151867	0.010652	0.0326252	0.0828797	0.0456065	0.022097	0.0224937	0.0277759	0.123202	0.148175	0.0139196	0.00622902	0.0807407	0.019374
1-oleoyl-GPC (18:1)	0.180051	0.143804	0.0700907	0.124694	0.114072	0.0914562	0.112605	0.209138	0.0311958	0.0930101	0.0826477	0.0312383	0.10889	0.0196045	0.152812	0.0623834	0.140249	0.0916088
1-oleoyl-GPE (18:1)	0.18211	0.391494	0.354198	0.611117	0.259712	0.307805	0.57836	0.588882	0.462541	0.364496	0.471668	0.774478	0.545522	0.266204	0.879721	0.742967	0.304753	0.420501
1-palmitoyl-GPC (16:0)	0.039989	0.091878	0.08907	0.24139	0.0909718	0.0698352	0.0772808	0.0476028	0.0940988	0.125375	0.0465011	0.104072	0.0801606	0.0376224	0.179523	0.110317	0.100138	0.070298
2-aminooctanoate	0.0180585	0.0345537	0.0169353	0.00955316	0.0322171	0.0367262	0.00988509	0.0276496	0.0147001	0.0325165	0.0157989	0.0458224	0.0202365	0.0185261	0.0306657	0.0173317	0.0118358	0.0235943
2-hydroxyglutarate	0.0221352	0.0115735	0.0172476	0.0435703	0.0191361	0.00624134	0.0198181	0.0211143	0.036553	0.0629423	0.0154028	0.039041	0.0081738	0.00892567	0.0343726	0.0312934	0.0709484	0.0340954
2-hydroxyhexanoate	2.79985	0.463917	1.43487	2.81152	0.412679	1.61907	3.51784	1.98591	3.49376	3.23486	2.66204	5.24487	1.47616	0.999436	1.21165	1.52222	1.38622	0.873926
3-dehydrocarnitine	0.18755	0.014063	0.0272288	0.0468067	0.0679084	0.0115529	0.0195257	0.0234852	0.192503	0.124591	0.0171707	0.0787608	0.0246563	0.0173474	0.0795708	0.0699368	0.0778898	0.0346121
3-hydroxybutyrate	0.110357	0.0504077	0.0810094	0.0956543	0.0927203	0.0958797	0.0540648	0.11632	0.0843557	0.400478	0.570563	0.169119	0.0394241	0.322838	0.48539	0.465415	0.708445	0.162725
3-hydroxyoctanoate	0.0300977	0.0245178	0.0220211	0.0190172	0.0192536	0.0286363	0.0388347	0.0299752	0.019391	0.206059	0.0870064	0.274268	0.0377565	0.0711556	0.160043	0.0774125	0.228717	0.0353824
3-hydroxypropanoate	0.0433608	0.0612423	0.0614122	0.0484282	0.0918119	0.0295896	0.0504621	0.0541448	0.0343833	0.0614569	0.026656	0.0460727	0.0689899	0.0326905	0.072741	0.0408476	0.0420971	0.0468835
3-hydroxysebacate	0.921298	1.87911	3.84006	1.16306	2.23573	3.13048	5.9611	1.64791	1.7474	2.75314	1.65527	0.79783	1.62762	1.59213	1.22079	1.71869	2.59459	1.42447
5-hydroxyhexanoate	0.557911	0.424341	0.807223	0.528444	1.3943	0.410539	0.834555	0.274725	0.53087	1.19985	1.59743	1.05649	1.07052	1.18258	0.884638	1.80606	1.20141	0.681738
Acetoacetate	0.0084167	0.00414334	0.00294441	0.00711127	0.00531316	0.00450002	0.0068817	0.00336117	0.0050261	0.0297319	0.012753	0.0315818	0.0146366	0.0171738	0.0234515	0.022676	0.0194246	0.0198259
Acetyl-carnitine	3.34401	2.63695	3.02998	2.51668	4.08055	4.3408	4.25616	3.51175	4.16223	6.36912	6.89053	4.90251	5.86248	9.62557	9.24456	9.78637	9.38512	7.5569
Aconitate	0.0305625	0.0259073	0.0225735	0.00845008	0.00938879	0.0106934	0.00928492	0.0115293	0.0117499	0.00510666	0.00680897	0.0191116	0.0239094	0.0078075	0.0283963	0.00708482	0.0204543	0.005774
Androstenediol disulfate	0.0659087	0.127159	0.126287	0.232291	0.0538327	0.115286	0.269196	0.231464	0.220096	0.161135	0.202933	0.342504	0.208445	0.0947988	0.543961	0.385367	0.182525	0.179726
Butyryl-carnitine	0.0334343	0.0224014	0.0214065	0.0239314	0.0139685	0.0173526	0.0185945	0.0148884	0.00945696	0.0378665	0.02989	0.0433689	0.0335527	0.0500045	0.0469479	0.124134	0.0354603	0.0498691
Carnitine	3.4571	1.6169	1.55222	0.670415	0.944562	1.78058	2.30148	2.31458	1.32508	2.15802	1.41832	2.0316	1.60798	2.81887	1.74917	1.82924	1.13661	2.22643
Choline	0.0933682	0.0693985	0.0440078	0.00556195	0.0574598	0.0467648	0.0144226	0.00248325	0.00513897	0.0317685	0.0183335	0.0192727	0.014398	0.016458	0.0160507	0.00814396	0.0919819	0.00223292
Choline phosphate	0.233889	1.88435	0.565504	0.777755	0.385568	0.380695	0.856034	0.17734	1.08269	0.245365	0.534224	0.3127	0.467762	0.522326	0.520505	0.301868	0.282803	0.406815
Citrate	0.449042	0.782539	1.45715	1.87794	0.616939	0.699729	1.74754	1.54508	1.40093	1.29074	1.74526	2.44823	1.59768	0.854374	4.14759	2.23537	1.04971	1.48801
CMPF	0.0325922	0.161097	0.182671	0.0899164	0.211556	0.089371	0.356936	0.00424318	0.0203707	0.0334396	0.0570725	0.015911	0.0482245	0.0512339	0.128802	0.00682468	0.0531541	0.0101713
Cortisol	0.0691456	0.0154623	0.080853	0.0306743	0.142749	0.0805231	0.0913856	0.0198112	0.034132	0.333647	0.0407216	0.397632	0.024093	0.105899	0.042661	0.0644609	0.056732	0.0594228
Decanoic acid	0.0557957	0.0134584	0.0358794	0.0378509	0.0570084	0.0190649	0.00458309	0.0413196	0.108482	0.165234	0.105857	0.0331383	0.057582	0.146858	0.0936874	0.122477	0.0567924	0.120257
Docosahexaenoate	0.00509449	0.00830116	0.00891057	0.00803946	0.0198503	0.00654691	0.00852104	0.00822358	0.00890518	0.0050695	0.0155036	0.00813728	0.0115253	0.00339388	0.0117374	0.0182682	0.0040038	0.016142
Dodecanoic acid	1.36151	0.909614	0.641829	1.16319	0.554237	0.715588	0.787854	0.726848	1.26217	2.47348	3.99416	2.33208	1.62319	1.92829	4.40688	3.28223	2.79745	3.32032
Fructose	0.113767	0.014517	0.0223123	0.114915	0.0390849	0.0353414	0.0919037	0.0391375	0.0584743	0.0566076	0.0145929	0.0495345	0.0158631	0.0312045	0.0624254	0.02297	0.0263241	0.0758363
G-6P	0.0413745	0.0541713	0.0231961	0.0930574	0.0646342	0.0731263	0.059072	0.0386241	0.0732924	0.0405513	0.0399646	0.0278619	0.0607662	0.0320318	0.0488349	0.0147136	0.0477996	0.0409434
Glucose	0.0953559	0.161142	0.171803	0.16669	0.0562118	0.095704	0.188226	0.161777	0.206118	0.0949787	0.155603	0.225475	0.160767	0.0905478	0.223355	0.266457	0.110706	0.231225
Glyceraldehyde-3P	3.78153	4.62912	2.98043	2.79279	3.36267	1.93742	3.04767	3.19192	2.02678	2.80548	3.41905	2.14961	4.21377	1.5436	1.3765	1.10438	3.23242	1.89332
Glycerate	0.0423498	0.0418292	0.041453	0.0961091	0.0351131	0.227642	0.0633908	0.0435254	0.058599	0.0162224	0.0522017	0.0507183	0.066799	0.0458933	0.132018	0.0716002	0.0663425	0.0226915
Glycerol	0.0242256	0.0193678	0.0360671	0.0187008	0.00323141	0.0205699	0.0183655	0.0391467	0.0306662	0.0236748	0.0706014	0.0538816	0.0321254	0.0219633	0.0347843	0.0306986	0.0169232	0.0246136
Glycerol 3-phosphate	0.581756	0.462454	1.35046	0.913465	1.11658	0.509401	0.971977	0.590306	0.969759	0.58453	0.558613	0.639715	0.533008	0.817099	0.785439	1.13725	0.660658	0.588077
Glycocholate	0.15488	0.162348	0.19616	0.218675	0.14516	0.187017	0.399253	0.221135	0.388682	0.22265	0.099239	0.201143	0.367263	0.0878718	0.227123	0.132694	0.176939	0.115985
Hexanoic acid	0.0911697	0.0386719	0.120011	0.0717908	0.123074	0.0519492	0.105365	0.0361975	0.0906138	0.0609819	0.0955446	0.0373496	0.0925887	0.0726778	0.0703894	0.0627022	0.0628221	0.0658998
Hexanoyl-carnitine	0.046154	0.0153048	0.0595245	0.0270022	0.0619899	0.0234365	0.0497638	0.0145894	0.0431642	0.0426979	0.0704396	0.0180234	0.0334008	0.0091788	0.0188341	0.0248347	0.020249	0.015361
Hydroxybutyryl-carnitine	0.280371	0.209416	0.165466	0.176541	0.0861787	0.0703128	0.0884851	0.139022	0.173002	0.288038	0.906513	0.151544	0.613282	0.446003	0.27461	0.656789	0.277457	0.860406
Lactate	0.231116	0.0454053	0.0790854	0.0673753	0.0733438	0.126628	0.125041	0.126356	0.0931299	0.128898	0.111453	0.0597712	0.0897079	0.147631	0.0482606	0.0651859	0.160148	0.13436
Lauric acid	0.23491	0.353796	0.618717	1.00571	0.570925	0.635917	0.547944	0.252578	0.611697	1.6015	0.666071	2.39119	0.583663	0.583662	1.07334	0.980202	1.01148	1.34515
lauroyl carnitine	2.3458	2.12521	1.27029	1.89207	1.99406	1.89004	2.69423	1.40713	2.54715	4.35282	2.9286	6.09259	2.70952	3.07699	6.21909	5.63357	5.60887	2.65326
Leucine	0.072091	0.0219982	0.0233157	0.066068	0.0691302	0.0344144	0.032905	0.0280725	0.0499352	0.0713715	0.0250825	0.0851879	0.0278069	0.0334553	0.0486461	0.0586376	0.0414637	0.0539548
Lysine	0.326758	0.0316592	0.0404916	0.0417558	0.0761687	0.045446	0.0289302	0.0352127	0.0535386	0.0620191	0.0596245	0.0447926	0.0642275	0.0611224	0.0725402	0.0432934	0.0537092	0.0688104
Malate	0.055765	0.0355402	0.0491379	0.0588188	0.046005	0.0533495	0.137457	0.040639	0.0793852	0.0599085	0.0821274	0.046327	0.0687748	0.0504953	0.0978686	0.0477386	0.0443373	0.0723672
Mannitol	0.131696	0.26775	0.323511	0.548998	0.399414	0.927122	0.237255	0.216826	0.34095	0.579406	0.202279	0.26145	0.0596793	0.296359	0.398517	1.01658	0.418532	2.01952
Mannose	0.301177	0.488053	0.444523	0.42326	0.254091	0.650425	0.844111	0.29092	0.906294	0.231568	0.588491	0.168557	0.742137	0.518621	0.533148	0.33282	0.364745	0.397869
Methionine	0.655984	0.16775	0.575377	1.55461	1.18041	1.05514	0.312647	0.668856	0.63785	0.776889	0.452788	1.05034	0.412237	1.17523	1.06552	1.43417	1.11552	1.1376
Myo-inositol	0.0128619	0.0325994	0.0190481	0.0236892	0.0569405	0.0498832	0.0230552	0.0261816	0.0243792	0.0276056	0.0527784	0.0201318	0.0201784	0.0672419	0.0560913	0.0201849	0.0142285	0.0123724
Myristic acid	0.92058	0.56236	1.79509	1.8866	0.74362	2.84049	0.482273	1.30715	0.697769	0.891409	1.10269	1.03394	0.861415	0.94861	0.994253	1.9372	1.29078	1.03533
Myristoylcarnitine	0.100224	0.083168	0.114165	0.09738	0.0835982	0.0698421	0.0297596	0.0459382	0.118921	0.044732	0.0434896	0.0921076	0.0736545	0.128597	0.101648	0.285143	0.283148	0.0483189
Octanoic acid	0.122514	0.0979004	0.0926647	0.428443	0.172822	0.0692218	0.160611	0.0849805	0.110928	0.0999138	0.0859645	0.142622	0.121392	0.132723	0.327344	0.373458	0.39117	0.120252
Octanoylcarnitine	0.424513	0.152961	0.121744	0.542489	0.629585	0.101056	0.204684	0.102447	0.360991	0.572141	0.104032	0.549633	0.127823	0.173686	0.0487111	0.107241	0.0478772	0.0372427
Octanoyl-carnitine	0.0196036	0.0811369	0.0587474	0.0294199	0.0607425	0.0579882	0.0414421	0.0609613	0.0543345	0.0752816	0.172796	0.0544886	0.118161	0.0606094	0.928969	0.162486	0.124326	0.174791
Palmitic acid	0.0862589	0.13745	0.0983292	0.0760846	0.280421	0.097627	0.0622774	0.276953	0.0636259	0.0928614	0.0715642	0.0783988	0.219312	0.0969736	0.144419	0.0614314	0.159905	0.193476
Palmitoylcarnitine	0.179412	0.102668	0.0602264	0.22072	0.269785	0.0550488	0.176041	0.0740051	0.147154	0.280273	0.0836629	0.236958	0.107315	0.21511	0.23477	0.242921	0.217256	0.204006
Phenylalanine	0.0956003	0.077587	0.397347	0.074792	0.082477	0.0836668	0.0596531	0.0502651	0.026859	0.0335995	0.135297	0.36097	0.658554	0.114001	0.340342	0.136538	0.0787365	0.142082
Phosphoethanolamine	0.0810633	0.0320097	0.0365741	0.0455051	0.067463	0.0420145	0.0179003	0.0454646	0.051228	0.0307254	0.0305248	0.0641377	0.0250903	0.0402524	0.124243	0.0561818	0.0611891	0.0282384
Proline	0.104164	0.140552	0.0490259	0.0416776	0.215278	0.0805917	0.0315471	0.122336	0.0332164	0.214453	0.101677	0.179443	0.0357157	0.0503457	0.0294418	0.0348354	0.0453881	0.0311321
Propionylcarnitine	0.0195495	0.0324934	0.0387549	0.0378995	0.0297963	0.0232915	0.0348016	0.0309448	0.0253156	0.0231222	0.0547142	0.0675892	0.135489	0.0482416	0.0585631	0.0615882	0.093547	0.04078
Pyruvate	0.0458569	0.0202829	0.116395	0.053584	0.0606751	0.0777482	0.0728625	0.032219	0.0625699	0.0582716	0.0331549	0.0585673	0.0323355	0.0679621	0.0307045	0.0567604	0.07367	0.0409871
Ribose	0.078956	0.0293231	0.0407101	0.0800306	0.0424635	0.0604418	0.090483	0.13761	0.107004	0.0566618	0.0439078	0.113911	0.0476911	0.026544	0.0384312	0.046125	0.0933207	0.0197365
Serine	3.43283	2.86619	2.56181	2.4073	2.6962	2.38527	0.383005	5.04617	1.40678	1.85103	4.07051	1.30097	2.23879	4.74044	3.82482	4.14976	4.31766	4.36606
Stearic acid	2.83434	1.36006	0.925518	2.31149	1.2791	3.90768	3.09409	1.753	2.37159	1.95135	1.7857	2.12791	2.77057	2.2257	1.67755	1.54681	1.48051	1.68968
Stearoylcarnitine	0.0954055	0.527695	0.16008	0.0141955	0.0417199	0.451029	0.0127155	0.0174582	0.0104533	0.0691308	0.0217467	0.0604638	0.214858	0.0349663	0.0142406	0.00763499	0.0926582	0.235618
Succinate	0.192292	0.184112	0.214224	0.261112	0.195308	0.361768	0.708151	0.520821	0.114563	0.136075	0.25018	0.16943	0.39138	0.255639	0.194994	0.108764	0.274897	0.324177
Targinine	1.17404	0.657914	0.441912	1.9457	1.94072	0.328303	0.831167	0.390939	1.27657	1.29408	0.502341	2.48985	0.958806	1.62081	0.85448	0.905376	1.58586	0.952812
Threonine	0.0532615	0.0296051	0.0297936	0.0621498	0.033851	0.0328487	0.00793154	0.061366	0.0202064	0.0182738	0.317969	0.0108287	0.0253371	0.0647271	0.0641452	0.0111475	0.00918362	0.0114411
Trimethylamine N-oxide	0.00632104	0.00495302	0.0709755	0.0469149	0.00389221	0.0120986	0.00324289	0.0437421	0.0264527	0.00666337	0.0391183	0.0567451	0.112682	0.00371233	0.0553565	0.0155438	0.0271552	0.00720571
Tryptophan	0.720051	0.537335	1.24855	0.704859	0.847572	0.436489	0.582362	0.559387	0.195218	0.627009	1.07429	0.7122	1.7674	0.599153	0.56001	0.615069	0.935086	0.558558
Tyrosine	0.100831	0.0976016	0.118015	1.14099	0.546731	0.0849768	0.0235965	0.160212	0.216706	0.0828756	0.115917	1.48013	0.0593995	0.426384	0.133325	2.84711	0.051075	0.959087
Valine	0.0121407	0.00889738	0.0134926	0.0145812	0.0118118	0.0146124	0.00302097	0.0314998	0.0117597	0.00706043	0.0175252	0.0160571	0.0228833	0.00296399	0.0286327	0.0140302	0.00434127	0.0119801
Xylose	0.0384886	0.0200669	0.0245903	0.0566496	0.053716	0.0319789	0.0388657	0.0133122	0.0269119	0.0746493	0.0321068	0.0593654	0.0140343	0.0579148	0.0595012	0.0608151	0.0524164	0.0520983

## Sheet: Metabolomics Non-Keto
Sample ID	B1	B2	B3	B4	B5	B6	B7	B8	B9	B10	B11	B12
Group	No-Treatment_W0	No-Treatment_W0	No-Treatment_W0	No-Treatment_W0	No-Treatment_W0	No-Treatment_W0	No-Treatment_W12	No-Treatment_W12	No-Treatment_W12	No-Treatment_W12	No-Treatment_W12	No-Treatment_W12
Metabolites
2-aminoheptanoate	0.0338704	0.00720249	0.00569236	0.0752642	0.0257608	0.0208484	0.0171603	0.098866	0.0388177	0.026935	0.0493309	0.093403
7-alpha-HOCA	0.0365793	0.0484973	0.0200836	0.0697423	0.052231	0.058658	0.0352155	0.0125542	0.0143428	0.0122276	0.143506	0.0235052
2-aminooctanoate	0.0399358	0.0121635	0.0149012	0.008858	0.0259423	0.00916231	0.0269994	0.0142031	0.0203993	0.00716076	0.041025	0.00819673
2-hydroxyglutarate	0.0212633	0.0166761	0.00733737	0.0209436	0.0216515	0.0125616	0.0286106	0.0434545	0.0128146	0.0149479	0.0515931	0.0573995
2-hydroxyhexanoate	3.39023	0.867686	0.923264	0.520691	2.46594	3.07542	1.34508	1.44543	3.65594	1.05919	0.938863	0.669677
3-dehydrocarnitine	0.0149746	0.0414953	0.0140133	0.0146818	0.0304868	0.0486941	0.0849095	0.0225805	0.0145523	0.0601633	0.0173309	0.0917576
3-hydroxybutyrate	0.0180842	0.0129324	0.00911179	0.0158339	0.0230244	0.0232858	0.0275834	0.0172833	0.0183753	0.00811783	0.00767034	0.0201397
3-hydroxyoctanoate	0.00878566	0.00695018	0.0493626	0.0122197	0.0190816	0.0104738	0.0124187	0.00858879	0.0249421	0.0193928	0.0115464	0.00906527
3-hydroxypropanoate	0.0852652	0.0451563	0.0484802	0.0486391	0.0719845	0.061629	0.0284347	0.0445544	0.0262292	0.0773882	0.0873072	0.0230016
3-hydroxysebacate	1.41614	1.03481	1.6215	2.27227	3.7013	4.37666	2.22321	8.44096	2.80062	1.44068	2.7234	1.37872
5-hydroxyhexanoate	0.00158926	0.197232	0.0725338	0.0135827	0.517653	0.0112809	0.0698138	0.143199	0.065698	0.0658202	0.0358956	0.0934935
Acetoacetate	0.00761858	0.00981369	0.00259902	0.00606122	0.00228405	0.00272586	0.00445437	0.00899796	0.00698655	0.00769444	0.00492998	0.00669744
Acetyl-carnitine	1.34875	1.55846	1.38034	1.18016	0.91698	1.32923	2.84119	1.42473	0.776293	1.3522	2.41507	1.38859
Aconitate	0.0477747	0.210586	0.231462	0.0864125	0.373243	0.227413	0.186265	0.0486658	0.236992	0.195872	0.315437	0.0989384
Androstenediol disulfate	0.0350327	0.546424	0.18119	0.150199	0.328103	0.153886	0.714926	0.0995294	0.331202	0.202147	0.378321	0.0371411
Butyryl-carnitine	0.380399	0.224818	0.289491	0.452789	0.222635	0.220712	0.36741	0.318874	0.330339	0.384868	0.277991	0.225779
Carnitine	4.41194	5.83004	4.64696	6.68973	5.44232	3.15174	2.71691	2.68422	8.07088	6.75817	6.6065	9.342
Choline	0.03644	0.043022	0.086896	0.0808623	0.0967986	0.07259	0.169302	0.191173	0.378551	0.030339	0.119367	0.0324534
Choline phosphate	0.0506825	0.0708938	0.0996108	0.0361047	0.0946189	0.0618466	0.0466725	0.0308343	0.052465	0.0400625	0.0516314	0.0757262
Citrate	0.276951	3.61809	1.15001	1.04056	2.07075	1.00643	1.95755	0.989937	2.83663	1.7231	3.06618	0.639772
CMPF	0.0293205	0.0346166	0.0360329	0.0710572	0.0401392	0.063788	0.061987	0.0253357	0.175749	0.0980942	0.10368	0.0514451
Cortisol	0.191108	0.0348359	0.0711375	0.0967236	0.196897	0.0572138	0.0852809	0.0901739	0.177317	0.0785528	0.0729423	0.0146391
Decanoic acid	0.0178819	0.0969103	0.0611046	0.0276602	0.133531	0.248094	0.0345297	0.0571052	0.0839527	0.140819	0.228263	0.179736
Docosahexaenoate	0.00546637	0.0348438	0.00732303	0.00817788	0.0150818	0.0122576	0.0122064	0.003037	0.0298648	0.007923	0.00816074	0.00278829
Dodecanoic acid	0.0355268	0.0845928	0.0720421	0.088554	0.0754811	0.0691338	0.0881161	0.0244916	0.0490179	0.0400148	0.0589122	0.0362907
Fructose	0.0722843	0.340993	0.161724	0.20463	0.185211	0.129359	0.204383	0.219439	0.110925	0.185192	0.150428	0.177018
G-6P	0.0170711	0.0185031	0.0193305	0.0283238	0.0205807	0.0210396	0.0354695	0.0136425	0.00901961	0.00557828	0.0215778	0.0192634
Glucose	0.0827274	0.542596	0.111482	0.130248	0.271525	0.193302	0.204361	0.0635164	0.447745	0.122272	0.147892	0.0715593
Glyceraldehyde-3P	3.25855	4.66458	1.04561	2.46468	2.32032	1.47765	4.66515	3.45053	1.74367	2.18338	1.88316	2.69597
Glycerate	0.0524456	0.0284159	0.0427396	0.03675	0.0795984	0.0445748	0.124203	0.0940348	0.0655805	0.127118	0.0273995	0.100075
Glycerol	0.118997	0.0102385	0.0457991	0.0151134	0.0293077	0.159523	0.0193061	0.0295362	0.0219716	0.0160825	0.0244065	0.0214946
Glycerol 3-phosphate	0.0621847	0.064538	0.0565677	0.0731232	0.0610129	0.0665631	0.0424408	0.0678157	0.0604289	0.0591246	0.0563801	0.0563611
Glycocholate	0.249523	0.188949	0.0886062	0.138049	0.141281	0.112908	0.263758	0.164353	0.175799	0.185234	0.231926	0.225296
Hexanoic acid	0.616954	0.878137	0.67763	0.306106	0.521564	0.431166	1.22171	0.782965	0.995325	0.711235	0.732491	1.18858
Hexanoyl-carnitine	0.298216	0.548816	0.815089	0.32495	0.305487	0.308197	0.620379	0.66989	0.5784	0.573506	0.286704	0.349063
Hydroxybutyryl-carnitine	0.077962	0.171561	0.0598268	0.0694153	0.248656	0.271328	0.271582	0.144169	0.137896	0.228121	0.108079	0.127684
Lactate	0.077231	0.0907726	0.107044	0.124798	0.0554021	0.0809698	0.0593321	0.259146	0.365061	0.197082	0.0777051	0.0834523
Lauric acid	0.96109	0.684014	0.721518	0.428564	2.04498	1.00269	0.617937	1.33886	0.845415	1.44965	0.976994	1.11121
lauroyl carnitine	0.0616292	0.334432	0.228925	0.195025	0.168104	0.239506	0.565599	0.40053	0.372545	0.857218	0.065999	0.193524
Leucine	0.0196059	0.0805244	0.0296781	0.0326618	0.0718286	0.0872516	0.0550293	0.0586495	0.0436781	0.0663831	0.0406916	0.0566115
Lysine	0.050668	0.0740813	0.0520786	0.0749592	0.0655334	0.0706598	0.0626986	0.0685326	0.0485729	0.147688	0.0394232	0.0252856
Malate	0.0317313	0.109042	0.11028	0.0825488	0.0858718	0.0551242	0.0539034	0.0313844	0.0860148	0.0293879	0.0548722	0.0316088
Mannitol	0.335906	0.362969	0.527723	0.194471	0.925903	0.381199	1.83938	0.251358	0.067643	0.383996	0.891335	0.228097
Mannose	0.0300572	0.0155895	0.0353105	0.0302199	0.0388439	0.0172497	0.026394	0.012884	0.0370267	0.037427	0.0350757	0.0466858
Methionine	0.274031	0.820923	0.540691	0.767625	1.31063	1.14368	0.884408	0.513107	0.343041	0.645666	0.555067	0.554477
Myo-inositol	0.0283576	0.0393156	0.0538982	0.0288914	0.0259487	0.0425534	0.0327053	0.0138008	0.0251283	0.0191365	0.0171792	0.0228554
Myristic acid	1.60771	1.27959	2.66274	0.739161	1.15352	1.34015	0.689516	1.45082	1.29158	0.955146	0.672743	1.46039
Myristoylcarnitine	0.0591796	0.0243928	0.10627	0.040063	0.0926487	0.0546362	0.054877	0.0413779	0.030777	0.0294348	0.0316777	0.10359
Octanoic acid	0.102855	0.137914	0.0935113	0.0830895	0.162494	0.240354	0.30123	0.110614	0.163847	0.123496	0.201212	0.137647
Octanoylcarnitine	0.194037	0.605008	0.0995314	0.115775	0.778404	0.699771	0.125907	0.206335	0.0606577	0.453235	0.190598	0.899815
Octanoyl-carnitine	0.219917	0.208169	0.0643203	0.0996998	0.208512	0.234413	0.215641	0.195046	0.20444	0.181802	0.128969	0.158155
Palmitic acid	0.199559	0.089194	0.104098	0.240611	0.134521	0.0841563	0.0969746	0.121388	0.118922	0.0569089	0.11222	0.104166
Palmitoylcarnitine	1.56236	1.22769	0.918266	1.40405	1.02318	1.21079	5.67993	1.67992	1.35563	1.34635	1.74591	2.10257
Phenylalanine	0.129275	0.333272	0.0684077	0.37484	0.205159	0.0327738	0.0737975	0.0791044	0.0918632	0.394342	0.0983003	0.104287
Phosphoethanolamine	0.0302678	0.0189818	0.0234791	0.0271089	0.055772	0.0472287	0.0607134	0.0662752	0.023109	0.0414674	0.0440905	0.0256619
Proline	0.231986	0.130727	0.0440896	0.039923	0.0930049	0.0968408	0.040866	0.178565	0.14375	0.125098	0.193108	0.123927
Propionylcarnitine	0.200146	0.429548	0.433554	0.256317	0.473434	0.221114	0.28462	0.267959	0.418132	0.22151	0.146508	0.234326
Pyruvate	0.0866678	0.0216834	0.0580044	0.0533533	0.0581869	0.0774702	0.0633274	0.132888	0.0685509	0.0396404	0.096649	0.0570245
Ribose	0.0772205	0.0103505	0.013713	0.0240962	0.116058	0.0109204	0.016486	0.0568683	0.0624103	0.0721702	0.0351393	0.0425819
Serine	2.35567	5.59616	5.66832	3.32802	15.1198	0.401988	3.19	5.10755	6.38122	5.67653	3.6987	4.15964
Stearic acid	0.886788	1.52792	4.86935	1.87179	1.58614	1.0564	1.215	2.55103	2.14601	2.88155	2.13193	2.01647
Stearoylcarnitine	0.167716	0.513529	0.412235	0.528777	0.377042	0.159609	0.879777	0.562265	0.359144	0.387875	0.410922	0.798168
Succinate	0.367851	0.188358	0.12942	0.291499	0.221023	0.202359	0.367795	0.28969	0.101263	0.289843	0.3707	0.354346
Targinine	0.679735	1.85045	0.263475	0.954957	3.82072	1.57349	1.63122	0.941426	1.9397	1.23509	0.846816	1.11019
Threonine	0.0288583	0.362187	0.0513166	0.0153685	4.6385	0.00578453	0.010876	0.00939994	0.0212624	0.0462265	0.0403705	0.00656413
Trimethylamine N-oxide	0.0042077	0.0532197	0.00674333	0.0376083	0.0149438	0.026107	0.00692757	0.0545547	0.127718	0.00393892	0.0110194	0.00295363
Tryptophan	0.626744	1.9127	0.698839	0.735185	0.766488	0.470261	1.30418	1.01291	0.475769	1.43508	0.498921	0.330652
Tyrosine	0.074373	0.0731087	0.0970468	0.0963095	1.67456	0.0447883	0.0899012	0.0297443	0.26761	0.179681	0.0895182	0.0318198
Valine	0.0812597	0.0463224	0.0351122	0.0918474	0.0683952	0.037328	0.035607	0.04355	0.0386741	0.0894301	0.0752291	0.0821409
Xylose	0.0120191	0.0592493	0.0175373	0.0403518	0.0450356	0.0815523	0.10995	0.0376915	0.0315592	0.0621247	0.0342931	0.0267578

## Sheet: Lipidomics ketodiet
Sample	MAD102	MAD104	MAD106	MAD109	MAD110	MAD112	MAD114	MAD115	MAD119	MAD102-W12	MAD104-W12	MAD106-W12	MAD109-W12	MAD110-W12	MAD112-W12	MAD114-W12	MAD115-W12	MAD119-W12
Type	Ketodiet_Week0	Ketodiet_Week0	Ketodiet_Week0	Ketodiet_Week0	Ketodiet_Week0	Ketodiet_Week0	Ketodiet_Week0	Ketodiet_Week0	Ketodiet_Week0	Ketodiet_Week12	Ketodiet_Week12	Ketodiet_Week12	Ketodiet_Week12	Ketodiet_Week12	Ketodiet_Week12	Ketodiet_Week12	Ketodiet_Week12	Ketodiet_Week12
Cholesterolesters
CE 12:0.1	0.008	0.017	0.02	0.007	0.006	0.023	0.008	0.028	0.005	0.026	0.027	0.019	0.006	0.003	0.015	0.008	0.009	0.005
CE 14:0.2	0.308	0.441	0.542	0.254	0.259	0.409	0.31	0.454	0.153	0.202	0.321	0.385	0.22	0.097	0.242	0.341	0.229	0.163
CE 16:0.3	8.613	8.662	7.878	8.026	6.861	8.012	8.057	10.062	5.247	6.547	6.032	10.839	16.19	5.257	6.563	7.067	7.337	7.919
CE 16:1.4	1.711	2.383	2.193	1.754	1.597	2.348	1.649	3.008	1.178	1.182	1.306	1.661	2.175	0.779	0.791	1.278	1.996	1.247
CE 18:0.5	1.009	1.004	0.942	0.77	0.824	0.744	0.818	1.187	0.475	0.791	0.833	1.153	1.555	0.628	0.609	0.723	0.824	0.69
CE 18:1.6	30.618	31.628	28.193	24.587	24.746	25.737	21.037	38.172	14.991	24.416	24.722	33.724	48.174	20.272	19.458	22.116	23.688	21.682
CE 18:2.7	87.047	91.935	77.878	71.17	63.739	65.599	64.777	91.523	42.127	67.541	82.944	103.963	89.551	48.49	63.256	53.693	57.117	61.733
CE 18:3.8	2.65	3.882	3.642	1.223	1.967	2.34	3.609	4.067	1.424	1.495	3.322	2.523	1.068	1.07	1.224	1.532	2.746	1.101
CE 2:0.9	3.77	4.12	4.006	4.391	3.515	3.968	3.447	4.212	3.303	3.706	4.128	3.833	3.777	3.303	3.272	3.387	3.62	3.684
CE 20:1.10	0.095	0.097	0.125	0.094	0.097	0.094	0.091	0.152	0.063	0.102	0.09	0.116	0.106	0.091	0.083	0.083	0.089	0.095
CE 20:4.11	21.724	28.942	24.974	24.022	17.395	26.38	37.038	39.32	16.491	15.699	22.212	33.725	50.997	15.461	17.183	22.56	22.754	23.006
CE 20:5.12	3.349	3.973	2.805	1.475	2.19	2.671	2.521	1.666	1.821	1.319	2.431	1.995	6.712	1.38	1.173	2.258	0.932	1.463
CE 22:2.13	0.016	0.037	0.024	0.043	0.043	0.053	0.05	0.038	0.018	0.014	0.012	0.01	0.01	0.009	0.009	0.007	0.012	0.01
CE 22:3.14	0.023	0.027	0.027	0.03	0.027	0.043	0.036	0.036	0.022	0.014	0.027	0.029	0.04	0.021	0.02	0.017	0.018	0.027
CE 26:3.15	0.039	0.031	0.016	0.018	0.018	0.019	0.024	0.018	0.01	0.019	0.017	0.021	0.015	0.016	0.015	0.017	0.026	0.026
CE 26:5.16	0.016	0.021	0.03	0.015	0.014	0.016	0.02	0.016	0.012	0.015	0.017	0.024	0.015	0.012	0.011	0.018	0.013	0.009
CE 30:0.17	0.063	0.063	0.054	0.037	0.036	0.036	0.032	0.052	0.02	0.054	0.06	0.046	0.038	0.026	0.026	0.032	0.106	0.044
CE 30:1.18	0.083	0.077	0.044	0.057	0.048	0.046	0.044	0.07	0.036	0.075	0.316	0.063	0.045	0.044	0.042	0.052	1.683	0.268
CE 30:2.19	0.615	0.798	0.542	0.523	0.483	0.564	0.414	0.476	0.307	0.526	0.614	0.633	0.507	0.333	0.319	0.395	0.393	0.371
CE 30:3.20	13.816	13.181	11.489	9.599	7.839	8.517	8.115	10.592	5.519	9.985	10.944	11.851	10.668	6.052	7.08	7.21	7.036	7.189
CE 34:0.21	0.283	0.335	0.198	0.131	0.17	0.11	0.155	0.225	0.075	0.147	0.214	0.2	0.218	0.12	0.104	0.108	0.138	0.109
CE 34:1.22	1.242	1.343	0.818	0.52	0.638	0.485	0.712	0.924	0.374	0.613	0.715	0.832	0.657	0.552	0.505	0.473	0.482	0.508
CE 34:3.23	0.136	0.107	0.105	0.089	0.088	0.085	0.089	0.099	0.077	0.081	0.093	0.11	0.066	0.085	0.069	0.056	0.087	0.074
Ceramides
Cer d18:0/12:0 (2OH).24	0.022	0.025	0.047	0.045	0.043	0.047	0.052	0.044	0.041	0.034	0.059	0.058	0.048	0.043	0.038	0.042	0.042	0.044
Cer d18:0/16:0 (0H).26	0.014	0.008	0.02	0.007	0.007	0.008	0.011	0.031	0.009	0.008	0.013	0.014	0.015	0.008	0.012	0.01	0.01	0.008
Cer d18:0/16:0 (20H).27	0.058	0.044	0.091	0.096	0.107	0.096	0.093	0.096	0.105	0.091	0.095	0.102	0.125	0.106	0.096	0.091	0.099	0.107
Cer d18:0/18:0 (0H).33	0.006	0.007	0.011	0.014	0.01	0.012	0.013	0.015	0.008	0.011	0.013	0.015	0.03	0.011	0.009	0.015	0.008	0.012
Cer d18:0/22:0 (0H).34	0.067	0.078	0.073	0.053	0.035	0.077	0.096	0.106	0.046	0.056	0.092	0.083	0.077	0.046	0.068	0.063	0.081	0.074
Cer d18:0/22:0 (20H).35	0.003	0.002	0.003	0.001	0.001	0.002	0.003	0.002	0.002	0.002	0.004	0.004	0.002	0.002	0.001	0.003	0.003	0.001
Cer d18:0/24:0 (0H).40	0.044	0.04	0.045	0.023	0.027	0.054	0.046	0.07	0.032	0.037	0.052	0.043	0.03	0.03	0.042	0.033	0.04	0.042
Cer d18:0/28:0 (0H).48	0.02	0.02	0.02	0.012	0.019	0.012	0.024	0.017	0.018	0.012	0.026	0.029	0.026	0.022	0.016	0.013	0.021	0.014
Cer d18:1/12:0.25	0.109	0.127	0.124	0.123	0.122	0.122	0.129	0.131	0.125	0.107	0.148	0.148	0.125	0.121	0.108	0.123	0.113	0.109
Cer d18:1/16:0 (2OH).30	4.877	5.755	6.127	6.608	6.525	7.053	6.511	6.763	7.225	6.318	6.473	6.641	7.143	7.904	7.234	7.077	7.664	7.535
Cer d18:1/16:0 (OH).29	0.008	0.005	0.008	0.013	0.015	0.013	0.012	0.012	0.011	0.009	0.016	0.017	0.016	0.01	0.012	0.012	0.012	0.013
Cer d18:1/16:0.28	0.026	0.034	0.025	0.029	0.024	0.031	0.03	0.039	0.018	0.024	0.034	0.039	0.051	0.024	0.032	0.029	0.023	0.028
Cer d18:1/16:1 (OH).31	0.343	0.327	0.628	0.636	0.657	0.745	0.699	0.684	0.686	0.629	0.671	0.732	0.782	0.747	0.723	0.707	0.738	0.732
Cer d18:1/16:2.32	0.329	0.322	0.624	0.603	0.622	0.627	0.629	0.607	0.568	0.578	0.761	0.703	0.669	0.636	0.606	0.624	0.638	0.615
Cer d18:1/22:0.36	0.01	0.013	0.014	0.008	0.009	0.011	0.014	0.015	0.006	0.009	0.019	0.015	0.014	0.01	0.011	0.009	0.011	0.008
Cer d18:1/22:1 (OH).38	0.088	0.075	0.09	0.052	0.046	0.07	0.116	0.084	0.061	0.094	0.106	0.107	0.098	0.042	0.077	0.09	0.066	0.088
Cer d18:1/22:1.37	0.014	0.014	0.016	0.014	0.005	0.019	0.018	0.02	0.012	0.012	0.02	0.02	0.016	0.009	0.011	0.011	0.013	0.014
Cer d18:1/22:2 (OH).39	0.015	0.015	0.016	0.013	0.008	0.015	0.019	0.013	0.011	0.018	0.016	0.016	0.018	0.007	0.015	0.015	0.01	0.017
Cer d18:1/24:0 (OH).42	0.016	0.014	0.017	0.014	0.01	0.017	0.015	0.02	0.01	0.015	0.015	0.022	0.036	0.011	0.011	0.012	0.01	0.016
Cer d18:1/24:0.41	0.308	0.259	0.319	0.149	0.176	0.325	0.311	0.399	0.229	0.241	0.397	0.321	0.206	0.174	0.307	0.215	0.237	0.277
Cer d18:1/24:1 (2OH).45	0.006	0.006	0.007	0.004	0.004	0.003	0.005	0.003	0.003	0.005	0.005	0.009	0.004	0.002	0.003	0.003	0.002	0.006
Cer d18:1/24:1 (OH).44	0.02	0.018	0.014	0.02	0.015	0.026	0.029	0.022	0.018	0.013	0.024	0.017	0.034	0.011	0.014	0.018	0.01	0.024
Cer d18:1/24:1.43	0.049	0.051	0.044	0.038	0.036	0.079	0.075	0.064	0.054	0.051	0.075	0.046	0.038	0.027	0.055	0.043	0.031	0.066
Cer d18:1/24:2 (OH).47	0.004	0.004	0.003	0.003	0.004	0.004	0.004	0.004	0.004	0.005	0.006	0.005	0.005	0.002	0.004	0.004	0.002	0.004
Cer d18:1/24:2.46	0.003	0.001	0.003	0.002	0.003	0.004	0.003	0.003	0.002	0.003	0.008	0.003	0.004	0.002	0.001	0.004	0.002	0.004
Cer d18:1/28:1.49	0.002	0.002	0.002	0.001	0.001	0.002	0.002	0.002	0.003	0.003	0.002	0.003	0.003	0.001	0.001	0.004	0.001	0.002
Glycoceramides
Hex2Cer 30:0;2.86	0.012	0.014	0.016	0.015	0.013	0.019	0.014	0.018	0.012	0.015	0.013	0.017	0.012	0.018	0.013	0.017	0.012	0.017
Hex2Cer 30:0;3.87	0.058	0.065	0.072	0.068	0.06	0.069	0.072	0.071	0.067	0.079	0.064	0.065	0.058	0.073	0.059	0.067	0.077	0.067
Hex2Cer 34:1;2.88	0.089	0.089	0.11	0.085	0.11	0.082	0.104	0.102	0.066	0.076	0.082	0.124	0.132	0.106	0.055	0.068	0.064	0.084
Hex2Cer 38:2;2.89	0.003	0.007	0.003	0.004	0.005	0.01	0.011	0.007	0.01	0.006	0.005	0.011	0.006	0.004	0.01	0.005	0.003	0.005
HexCer 30:0;3.90	0.095	0.089	0.093	0.088	0.092	0.091	0.092	0.107	0.095	0.092	0.095	0.08	0.111	0.098	0.099	0.092	0.089	0.103
HexCer 30:1;2.91	0.063	0.053	0.068	0.061	0.061	0.064	0.063	0.062	0.052	0.061	0.078	0.068	0.061	0.069	0.058	0.053	0.059	0.067
HexCer 34:0;2.92	0.002	0.002	0.002	0.002	0.003	0.002	0.003	0.001	0.002	0.003	0.005	0.003	0.003	0.002	0.002	0.004	0.003	0.004
HexCer 34:0;3.93	0.05	0.048	0.061	0.042	0.058	0.053	0.054	0.063	0.032	0.057	0.046	0.074	0.086	0.039	0.045	0.053	0.042	0.049
HexCer 34:1;2.94	0.005	0.005	0.005	0.003	0.007	0.009	0.006	0.006	0.003	0.007	0.004	0.009	0.008	0.004	0.006	0.005	0.005	0.006
HexCer 34:1;2.95	0.004	0.004	0.003	0.002	0.003	0.003	0.004	0.005	0.003	0.003	0.005	0.008	0.007	0.004	0.003	0.004	0.004	0.005
HexCer 34:1;3.96	0.002	0.003	0.001	0.002	0.004	0.003	0.002	0.001	0.002	0.003	0.002	0.003	0.002	0.003	0.003	0.003	0.001	0.002
HexCer 36:1;2.97	0.007	0.009	0.007	0.011	0.006	0.006	0.006	0.008	0.005	0.007	0.009	0.01	0.016	0.006	0.006	0.008	0.008	0.007
HexCer 36:1;3.98	0.002	0.002	0.001	0.003	0.001	0.002	0.004	0.003	0.001	0.002	0.002	0.001	0.002	0.002	0.002	0.002	0.002	0.002
HexCer 40:0;3.99	0.041	0.06	0.055	0.05	0.055	0.066	0.062	0.076	0.032	0.05	0.066	0.076	0.066	0.056	0.069	0.064	0.053	0.07
HexCer 40:2;2.100	0.002	0.004	0.004	0.005	0.003	0.004	0.005	0.004	0.002	0.003	0.002	0.005	0.008	0.002	0.003	0.003	0.002	0.004
HexCer 40:2;3.101	0.024	0.023	0.035	0.031	0.028	0.028	0.035	0.022	0.022	0.037	0.03	0.051	0.036	0.024	0.03	0.046	0.028	0.035
HexCer 40:2;3.102	0.003	0.005	0.002	0.003	0.003	0.002	0.005	0.003	0.004	0.003	0.005	0.004	0.004	0.003	0.004	0.003	0.002	0.005
HexCer 40:3;3.103	0.004	0.006	0.006	0.004	0.005	0.005	0.006	0.004	0.004	0.007	0.006	0.004	0.005	0.003	0.003	0.008	0.005	0.008
HexCer 42:0;3.104	0.05	0.061	0.07	0.061	0.082	0.09	0.087	0.099	0.051	0.068	0.068	0.103	0.088	0.065	0.072	0.076	0.054	0.091
HexCer 42:1;2.105	0.004	0.006	0.007	0.006	0.009	0.008	0.009	0.008	0.006	0.006	0.005	0.006	0.009	0.007	0.008	0.007	0.006	0.009
HexCer 42:1;3.106	0.009	0.008	0.01	0.008	0.01	0.013	0.015	0.012	0.01	0.012	0.012	0.018	0.014	0.009	0.011	0.011	0.011	0.015
HexCer 42:2;2.107	0.041	0.045	0.044	0.054	0.067	0.062	0.057	0.047	0.038	0.05	0.039	0.079	0.106	0.052	0.041	0.036	0.035	0.063
HexCer 42:2;3.108	0.006	0.008	0.008	0.011	0.007	0.01	0.014	0.011	0.006	0.009	0.009	0.01	0.016	0.009	0.007	0.006	0.009	0.01
HexCer 44:0;4.109	0.007	0.013	0.005	0.012	0.009	0.023	0.01	0.009	0.009	0.008	0.012	0.01	0.012	0.006	0.016	0.009	0.006	0.014
HexCer 46:1;4.110	0.002	0.002	0.002	0.002	0.002	0.002	0.003	0.003	0.002	0.002	0.002	0.003	0.003	0.003	0.003	0.002	0.002	0.002
HexCer 48:0;3.111	0.007	0.006	0.008	0.004	0.006	0.009	0.005	0.013	0.006	0.007	0.013	0.007	0.006	0.007	0.006	0.004	0.006	0.008
HexCer 48:1;3.112	0.001	0.002	0.002	0.001	0.002	0.002	0.003	0.002	0.002	0.002	0.006	0.003	0.003	0.003	0.002	0.003	0.002	0.003
HexCer 48:1;4.113	0.007	0.009	0.009	0.005	0.007	0.006	0.007	0.009	0.008	0.009	0.009	0.01	0.005	0.009	0.008	0.005	0.008	0.007
HexCer 48:2;2.114	0.012	0.02	0.009	0.021	0.015	0.032	0.011	0.023	0.009	0.007	0.026	0.012	0.03	0.011	0.018	0.015	0.013	0.016
Lyso Phospholipids
Lyso PC 18:0	0.533101	0.506751	0.549429	0.345884	0.514362	1.53585	0.320684	0.807531	0.651244	0.276838	0.927322	0.111387	0.463893	0.36529	0.350665	0.339714	0.16191	0.600511
Lyso PE 16:0	0.095513	0.0666962	0.0702445	0.108532	0.099925	0.0775396	0.0913764	0.0654809	0.035092	0.0838014	0.0606816	0.0994753	0.0226661	0.167302	0.138462	0.084178	0.149896	0.0712131
Lyso PE 18:0	0.058537	0.00792919	0.0173747	0.0204963	0.0202373	0.00797702	0.0232791	0.00638178	0.0126726	0.0444293	0.0059443	0.0333005	0.0218563	0.0100563	0.0307757	0.0121083	0.0168161	0.0159675
LysoPA 16:0	0.0248861	0.0315426	0.0305257	0.0278026	0.0231051	0.0238425	0.0290044	0.0226166	0.0156923	0.0398604	0.0506592	0.0138154	0.0192761	0.017777	0.0199682	0.0166005	0.0152757	0.0302103
LysoPA 18:1	0.22519	0.178943	0.221818	0.250492	0.253682	0.322734	0.202506	0.203474	0.223804	0.414202	0.27833	0.188924	0.314365	0.255165	0.0871369	0.25321	0.293794	0.229019
LysoPA 18:2	0.22188	0.0418812	0.0879189	0.164406	0.292275	0.0469449	0.134021	0.0476476	0.169823	0.211163	0.0492273	0.201095	0.0642846	0.183854	0.221861	0.330709	0.25626	0.281893
LysoPC 14:0	0.0570919	0.0569307	0.0879973	0.0602544	0.0757327	0.0490918	0.0817436	0.0773236	0.0500038	0.0381781	0.0859935	0.0532013	0.0773541	0.0478636	0.0956302	0.073067	0.0790023	0.0438338
LysoPC 16:0	0.0261025	0.251312	0.0815995	0.0632739	0.0215907	0.0419301	0.0571777	0.0278887	0.0107763	0.0281112	0.076433	0.0912704	0.0203563	0.0190728	0.0685142	0.030592	0.052965	0.0396933
LysoPC 16:1	3.94266	1.97691	2.2129	2.37221	2.76891	1.54355	2.10595	0.972886	4.89714	3.88928	1.11814	2.24622	1.48957	2.6324	4.0666	2.42222	3.98551	1.1987
LysoPC 18:0	0.195861	0.306266	0.260888	0.46637	0.272692	0.212056	0.230608	0.152202	0.262359	0.141203	0.181238	0.211402	0.17271	0.219183	0.186922	0.244894	0.158342	0.270308
LysoPC 18:1	0.417588	0.107857	0.12707	0.0638973	0.575218	0.099146	0.105519	0.29288	0.0507264	0.091574	0.331311	0.456395	0.210722	0.211355	0.290264	0.223095	0.148124	0.153714
LysoPC 18:2	0.0679512	0.0540187	0.0441694	0.0566573	0.047202	0.0528784	0.0591315	0.0500901	0.0588307	0.0522557	0.0565052	0.0549279	0.0509953	0.0552258	0.0646788	0.0415202	0.056697	0.0618461
LysoPC 18:3	1.06477	0.366991	0.297458	0.208756	0.260478	0.166286	0.0945924	0.0722155	0.260733	0.161624	0.302496	0.174616	0.2922	0.250954	0.266547	0.365407	0.355574	0.246003
LysoPC 20:4	0.178396	0.83878	0.526253	0.306464	1.26417	0.279538	0.648177	0.446105	2.21418	0.740394	0.88441	0.411038	1.58312	0.446945	0.389269	0.388542	0.924077	0.166034
LysoPC 20:5	0.334469	0.371744	0.291574	0.148783	0.678043	0.369767	0.482368	0.311051	0.218801	0.262358	0.375188	0.0716033	0.500915	0.139934	0.155044	0.225135	0.305053	0.491437
LysoPE 14:0	0.0458414	0.0524084	0.0471705	0.0682206	0.030984	0.0534345	0.0882677	0.0540303	0.0679055	0.0369879	0.0806872	0.0463934	0.0639054	0.0773393	0.0636792	0.0743224	0.075001	0.100936
LysoPE 14:1	0.0153612	0.023876	0.054348	0.0241099	0.033392	0.0297298	0.0240551	0.0347534	0.04452	0.0407501	0.0528568	0.043648	0.0544874	0.0306588	0.0546074	0.0241572	0.180177	0.0206572
LysoPE 16:0	1.53665	0.574865	1.80083	1.56667	1.4115	0.453862	0.762957	0.370468	0.968875	1.46208	0.252142	1.15132	0.742939	1.14105	1.17734	1.49122	0.991402	0.910156
LysoPE 18:0	0.0127759	0.010873	0.059013	0.06375	0.01154	0.0186134	0.0959147	0.058931	0.00650541	0.00701148	0.0176166	0.0292852	0.0102565	0.054248	0.00816933	0.448017	0.0198333	0.0374123
LysoPE 18:1	0.0456721	0.0355622	0.0675195	0.116072	0.099422	0.0258686	0.0356739	0.08274	0.0955994	0.195929	0.133332	0.267714	0.0846715	0.0481335	0.043585	0.0849915	0.119392	0.075868
LysoPE 18:2	0.0315348	0.0444106	0.0419929	0.0477786	0.0624006	0.0442237	0.0874628	0.051823	0.0424682	0.0372687	0.043944	0.0101595	0.0439691	0.00483479	0.0362621	0.0239798	0.0381278	0.0607681
LysoPE 18:3	0.0443824	0.0258269	0.0228293	0.031702	0.0331979	0.040086	0.118057	0.0222485	0.0373815	0.0296274	0.0284775	0.0318151	0.0724799	0.048701	0.022713	0.0187656	0.0209488	0.0193432
LysoPE 20:4	0.0168909	0.0137703	0.0187885	0.0188144	0.014001	0.0151308	0.0183949	0.013427	0.00797017	0.010436	0.0107489	0.0118499	0.0103769	0.00883975	0.0172914	0.0101541	0.0218241	0.0156431
LysoPE 20:5	0.0293635	0.0049315	0.0147541	0.0125727	0.0126562	0.00741409	0.00639066	0.00486254	0.00675952	0.0288075	0.00643876	0.0255319	0.00979379	0.0183194	0.0121546	0.014905	0.01536	0.00851116
Phosphatidylcholines
PC 30:0.134	0.484	0.43	0.623	0.295	0.3	0.381	0.332	0.36	0.186	0.321	0.7	0.465	0.474	0.188	0.279	0.342	0.27	0.276
PC 30:1.135	4.829	4.623	5.191	2.938	3.552	3.339	4.123	4.709	2.462	4.245	5.576	5.941	7.878	3.201	3.929	4.334	3.426	4.148
PC 30:2.136	0.495	0.415	0.419	0.326	0.332	0.363	0.401	0.383	0.235	0.447	0.52	0.504	0.72	0.251	0.317	0.47	0.288	0.413
PC 30:3.137	0.009	0.008	0.01	0.006	0.008	0.008	0.007	0.008	0.006	0.006	0.008	0.005	0.008	0.004	0.005	0.006	0.003	0.006
PC 32:0.138	1.298	1.204	1.546	1.016	0.958	1.092	0.87	1.063	0.559	0.972	1.56	1.388	2.208	0.49	0.851	1.061	0.885	1.137
PC 32:1.139	1.476	1.628	2.231	1.381	1.065	1.712	1.486	1.472	0.774	0.934	1.868	1.633	2.171	0.522	0.845	1.649	1.498	1.317
PC 32:2.140	0.564	0.601	0.771	0.546	0.39	0.499	0.684	0.428	0.347	0.506	0.721	0.644	0.788	0.235	0.344	0.611	0.403	0.471
PC 32:3.141	0.05	0.049	0.048	0.038	0.028	0.035	0.039	0.036	0.026	0.044	0.066	0.056	0.061	0.022	0.031	0.044	0.028	0.031
PC 32:4.142	0.006	0.009	0.009	0.005	0.009	0.006	0.008	0.006	0.005	0.008	0.012	0.009	0.006	0.005	0.004	0.005	0.004	0.006
PC 32:5.143	0.006	0.008	0.008	0.004	0.004	0.005	0.005	0.005	0.005	0.006	0.007	0.002	0.003	0.002	0.002	0.002	0.002	0.002
PC 34:1.144	10.213	11.158	10.471	7.568	8.318	10.03	8.765	8.845	5.617	6.957	13.319	11.79	12.008	6.249	8.723	7.994	6.948	8.796
PC 34:2.145	11.897	12.628	12.221	8.193	9.835	12.15	10.088	11.258	7.014	9.928	15.075	14.728	12.754	7.407	11.331	9.766	8.613	10.277
PC 34:3.146	1.172	1.469	1.89	0.663	1.031	1.166	1.205	1.21	0.737	0.939	1.938	1.171	0.595	0.443	0.66	0.696	1.37	0.734
PC 34:4.147	0.148	0.166	0.214	0.071	0.096	0.16	0.188	0.114	0.082	0.083	0.202	0.127	0.104	0.065	0.082	0.096	0.094	0.068
PC 34:5.148	0.05	0.03	0.045	0.012	0.02	0.021	0.027	0.016	0.019	0.022	0.045	0.028	0.024	0.018	0.014	0.025	0.015	0.015
PC 36:1.149	8.149	7.182	7.542	4.636	5.48	5.963	6.518	6.849	3.848	5.856	10.176	8.471	8.771	4.989	5.935	5.972	5.56	6.043
PC 36:2.150	10.467	11.016	9.312	7.936	8.119	11.381	9.849	9.263	6.481	8.445	14.645	12.747	12.129	6.48	8.639	8.757	7.144	8.641
PC 36:3.151	8.965	9.648	9.546	6.151	7.626	9.974	8.197	8.095	6.136	7.43	13.564	11.798	10.376	5.291	8.606	7.167	6.158	7.551
PC 36:4.152	9.186	10.751	10.15	7.104	7.34	11.982	9.367	9.483	6.643	7.274	13.816	12.662	13.381	6.104	8.298	9.139	7.163	9.6
PC 36:5.153	3.562	3.028	3.083	1.123	1.83	3.142	1.894	1.146	2.043	1.43	2.954	1.593	2.994	0.852	1.353	3.121	0.911	2.004
PC 36:6.154	0.125	0.121	0.142	0.064	0.083	0.116	0.097	0.073	0.073	0.074	0.12	0.109	0.098	0.05	0.065	0.084	0.05	0.078
PC 38:0.155	0.38	0.313	0.305	0.238	0.353	0.261	0.328	0.233	0.207	0.399	0.347	0.428	0.576	0.342	0.247	0.277	0.204	0.393
PC 38:1.156	1.036	0.797	0.997	0.502	0.865	0.877	1.001	1.073	0.508	0.814	1.334	0.985	1.016	0.756	0.767	0.894	0.751	0.786
PC 38:2.157	3.282	2.824	3.033	2.032	3.359	2.754	3.178	3.13	1.919	2.891	3.565	3.252	5.31	2.51	1.89	2.335	2.434	3.095
PC 38:3.158	4.697	5.621	5.165	3.618	5.637	6.155	6.62	5.613	3.53	3.544	6.101	4.121	6.443	2.891	2.819	4.573	3.418	4.416
PC 38:4.159	7.744	10.496	8.916	6.723	7.094	9.195	9.228	8.136	5.744	6.297	11.359	9.984	11.585	5.5	7.778	7.896	6.014	8.316
PC 38:5.160	6.986	8.033	7.206	5.047	6.035	8.162	5.793	6.309	4.564	4.414	9.484	8.024	9.814	3.487	4.965	6.31	4.053	6.46
PC 38:6.161	7.398	7.873	7.748	5.96	6.892	8.083	6.497	5.784	4.812	5.778	7.821	9.663	11.83	4.859	7.343	7.686	4.074	7.905
PC 40:0.162	0.069	0.054	0.061	0.038	0.086	0.047	0.045	0.035	0.041	0.06	0.062	0.085	0.076	0.059	0.038	0.038	0.027	0.065
PC 40:1.163	0.04	0.034	0.037	0.022	0.046	0.026	0.035	0.025	0.024	0.033	0.051	0.049	0.048	0.03	0.023	0.022	0.02	0.035
PC 40:2.164	0.045	0.049	0.048	0.025	0.043	0.039	0.038	0.034	0.027	0.042	0.046	0.062	0.055	0.031	0.032	0.034	0.029	0.037
PC 40:3.165	0.069	0.074	0.077	0.047	0.071	0.065	0.07	0.074	0.039	0.053	0.083	0.075	0.078	0.041	0.036	0.063	0.051	0.057
PC 40:4.166	0.267	0.277	0.274	0.199	0.303	0.291	0.387	0.364	0.164	0.185	0.314	0.33	0.351	0.145	0.172	0.305	0.24	0.216
PC 40:5.167	0.805	1.017	1.003	0.724	1.082	0.976	1.557	0.912	0.697	0.634	0.831	0.775	1.345	0.511	0.43	0.995	0.528	0.852
PC 40:6.168	2.255	2.223	1.992	2.094	3.365	2.32	3.861	1.65	1.79	1.925	1.69	1.967	4.948	1.613	1.115	2.832	0.928	3.543
PC O-30:0.169	0.04	0.038	0.058	0.027	0.033	0.039	0.027	0.028	0.024	0.032	0.053	0.049	0.034	0.017	0.029	0.036	0.019	0.025
PC O-30:1.170	0.231	0.185	0.247	0.127	0.122	0.143	0.147	0.151	0.108	0.17	0.265	0.26	0.241	0.092	0.152	0.268	0.135	0.154
PC O-32:0.171	0.316	0.261	0.353	0.238	0.267	0.247	0.206	0.228	0.145	0.219	0.432	0.364	0.349	0.158	0.179	0.249	0.186	0.239
PC O-32:1.172	0.318	0.308	0.366	0.269	0.28	0.226	0.247	0.228	0.164	0.239	0.378	0.441	0.486	0.198	0.182	0.329	0.214	0.294
PC O-32:2.173	0.06	0.048	0.061	0.04	0.045	0.034	0.038	0.031	0.027	0.047	0.059	0.055	0.073	0.035	0.028	0.056	0.03	0.044
PC O-32:3.174	0.019	0.019	0.015	0.009	0.012	0.012	0.013	0.013	0.01	0.018	0.022	0.022	0.017	0.009	0.009	0.012	0.009	0.013
PC O-34:0.175	0.212	0.174	0.224	0.151	0.141	0.152	0.125	0.152	0.09	0.16	0.309	0.22	0.26	0.097	0.119	0.202	0.136	0.15
PC O-34:1.176	1.098	0.799	1.046	0.683	0.785	0.695	0.594	0.759	0.464	0.829	1.448	0.996	1.183	0.561	0.565	0.949	0.663	0.766
PC O-34:2.177	1.393	1.098	1.65	0.721	1.059	0.749	1.171	0.934	0.681	1.411	1.746	1.688	1.19	0.833	0.87	1.328	1.17	0.976
PC O-34:3.178	0.939	0.79	1.067	0.514	0.591	0.508	0.853	0.561	0.533	1.009	1.085	1.155	0.931	0.66	0.622	0.682	0.587	0.737
PC O-34:4.179	0.049	0.041	0.038	0.015	0.024	0.018	0.03	0.02	0.019	0.034	0.043	0.038	0.031	0.029	0.018	0.03	0.021	0.023
PC O-34:5.180	0.017	0.013	0.015	0.008	0.011	0.009	0.009	0.008	0.008	0.012	0.012	0.011	0.008	0.008	0.005	0.01	0.005	0.007
PC O-36:1.181	1.043	0.761	1.01	0.604	0.624	0.755	0.573	0.7	0.514	0.681	1.429	1.026	1.064	0.504	0.565	1.07	0.632	0.713
PC O-36:2.182	1.984	1.348	1.839	1.047	1.28	1.081	1.035	1.231	0.963	1.582	2.592	2.114	1.551	1.122	1.269	1.601	1.237	1.359
PC O-36:3.183	1.055	0.983	1.193	0.621	0.918	0.7	0.87	0.937	0.554	1.032	1.295	1.394	1.075	0.771	0.721	0.845	1.027	0.837
PC O-36:4.184	2.305	2.467	2.849	1.576	2.036	1.932	2.379	2.873	1.311	1.837	2.68	4.331	3.363	1.953	1.921	2.267	3.244	2.018
PC O-36:5.185	1.595	1.454	1.585	0.896	1.033	0.932	1.307	1.109	0.859	1.022	1.733	2.036	2.055	1.234	0.913	1.297	1.182	1.261
PC O-38:0.186	0.23	0.235	0.256	0.132	0.195	0.204	0.2	0.15	0.147	0.18	0.265	0.232	0.235	0.119	0.142	0.205	0.107	0.189
PC O-38:2.187	0.726	0.527	0.653	0.442	0.537	0.418	0.559	0.45	0.357	0.637	0.777	0.746	0.758	0.354	0.431	0.678	0.404	0.598
PC O-38:3.188	0.485	0.428	0.538	0.306	0.524	0.409	0.402	0.444	0.307	0.344	0.697	0.627	0.549	0.317	0.295	0.477	0.392	0.42
PC O-38:4.189	1.816	1.943	2.15	1.402	1.775	1.694	1.699	2.251	1.142	1.368	2.537	3.242	2.616	1.456	1.51	2.493	1.995	1.966
PC O-38:5.190	2.467	2.585	2.486	1.801	2.349	2.214	2.44	2.679	1.43	2.192	3.251	3.845	3.806	2.312	2.08	2.352	2.719	2.282
PC O-38:6.191	0.94	0.842	0.921	0.546	0.767	0.684	0.828	0.639	0.502	0.826	0.943	1.197	1.39	0.747	0.615	0.868	0.627	0.853
PC O-40:0.192	0.461	0.464	0.447	0.267	0.57	0.366	0.474	0.273	0.293	0.389	0.488	0.468	0.526	0.297	0.25	0.415	0.183	0.408
PC O-40:3.193	0.097	0.093	0.109	0.067	0.116	0.073	0.077	0.083	0.057	0.08	0.116	0.149	0.127	0.083	0.064	0.092	0.062	0.089
PC O-40:4.194	0.239	0.252	0.26	0.178	0.275	0.202	0.196	0.244	0.137	0.198	0.281	0.39	0.328	0.195	0.167	0.254	0.188	0.248
PC O-40:5.195	0.425	0.389	0.392	0.3	0.476	0.329	0.315	0.353	0.249	0.365	0.498	0.559	0.605	0.367	0.281	0.39	0.275	0.409
PC O-40:6.196	0.547	0.471	0.482	0.385	0.577	0.439	0.436	0.342	0.36	0.486	0.561	0.718	0.933	0.496	0.379	0.557	0.284	0.651
PC O-42:2.197	0.069	0.054	0.061	0.033	0.066	0.045	0.048	0.047	0.039	0.059	0.052	0.091	0.072	0.054	0.038	0.052	0.037	0.063
PC O-42:4.198	0.08	0.1	0.113	0.077	0.156	0.085	0.086	0.091	0.069	0.091	0.118	0.159	0.108	0.112	0.068	0.083	0.07	0.107
PC O-42:6.199	0.139	0.136	0.129	0.089	0.213	0.105	0.099	0.094	0.095	0.114	0.136	0.193	0.16	0.143	0.088	0.077	0.073	0.13
Phosphatidylethanolamines
PE 30:1.200	0.001	0.001	0.002	0.001	0.002	0.001	0.002	0.001	0.001	0.001	0.002	0.002	0.002	0.001	0.001	0.001	0.001	0.002
PE 32:0.201	0.001	0.001	0.001	0.001	0.001	0.001	0.001	0.001	0.001	0.001	0.001	0.001	0.001	0.001	0.001	0.001	0.001	0.001
PE 32:1.202	0.001	0.001	0.002	0.001	0.001	0.001	0.001	0.001	0.001	0.001	0.002	0.001	0.001	0.001	0.002	0.001	0.001	0.001
PE 34:0.203	0.004	0.002	0.003	0.002	0.001	0.003	0.001	0.003	0.002	0.002	0.003	0.003	0.002	0.001	0.004	0.002	0.003	0.003
PE 34:1.204	0.023	0.018	0.017	0.022	0.012	0.028	0.012	0.024	0.014	0.012	0.026	0.017	0.031	0.012	0.03	0.023	0.022	0.038
PE 34:2.205	0.045	0.036	0.039	0.042	0.023	0.048	0.024	0.048	0.031	0.038	0.051	0.048	0.038	0.017	0.073	0.036	0.051	0.073
PE 34:3.206	0.002	0.003	0.002	0.003	0.001	0.003	0.002	0.003	0.002	0.002	0.002	0.003	0.001	0.001	0.002	0.002	0.004	0.003
PE 36:0.207	0.01	0.009	0.01	0.007	0.008	0.007	0.002	0.003	0.003	0.007	0.005	0.016	0.013	0.007	0.005	0.008	0.008	0.007
PE 36:1.208	0.029	0.028	0.018	0.026	0.011	0.031	0.018	0.03	0.021	0.031	0.034	0.035	0.033	0.024	0.056	0.025	0.029	0.04
PE 36:2.209	0.114	0.106	0.099	0.098	0.05	0.129	0.069	0.134	0.088	0.115	0.126	0.141	0.09	0.068	0.232	0.095	0.119	0.151
PE 36:3.210	0.038	0.042	0.028	0.035	0.019	0.036	0.023	0.043	0.031	0.041	0.053	0.057	0.028	0.024	0.074	0.032	0.034	0.062
PE 36:4.211	0.051	0.046	0.039	0.053	0.025	0.072	0.027	0.065	0.038	0.034	0.053	0.059	0.072	0.019	0.078	0.068	0.048	0.079
PE 36:5.212	0.007	0.009	0.006	0.006	0.003	0.008	0.003	0.005	0.005	0.005	0.008	0.009	0.005	0.003	0.01	0.007	0.005	0.012
PE 36:6.213	0.003	0.001	0.001	0.001	0.001	0.001	0.001	0.001	0.001	0.001	0.001	0.001	0.001	0.001	0.001	0.001	0.001	0.001
PE 38:1.214	0.003	0.025	0.001	0.001	0.001	0.002	0.001	0.001	0.002	0.018	0.003	0.001	0.023	0.001	0.017	0.016	0.001	0.002
PE 38:2.215	0.01	0.018	0.013	0.008	0.011	0.005	0.014	0.009	0.01	0.013	0.006	0.023	0.016	0.003	0.01	0.011	0.014	0.012
PE 38:3.216	0.027	0.024	0.018	0.024	0.016	0.046	0.018	0.043	0.026	0.015	0.031	0.023	0.028	0.011	0.032	0.042	0.027	0.028
PE 38:4.217	0.141	0.138	0.097	0.154	0.066	0.226	0.093	0.206	0.124	0.098	0.166	0.152	0.199	0.054	0.243	0.262	0.135	0.188
PE 38:5.218	0.07	0.079	0.046	0.056	0.032	0.093	0.04	0.065	0.053	0.053	0.081	0.078	0.096	0.027	0.107	0.084	0.043	0.076
PE 38:6.219	0.134	0.096	0.063	0.14	0.051	0.169	0.049	0.082	0.096	0.118	0.103	0.125	0.281	0.039	0.196	0.169	0.054	0.215
PE 40:0.220	0.002	0.001	0.002	0.001	0.002	0.001	0.001	0.002	0.002	0.002	0.003	0.002	0.003	0.002	0.002	0.001	0.001	0.002
PE 40:1.221	0.002	0.003	0.002	0.001	0.002	0.001	0.001	0.001	0.002	0.002	0.004	0.005	0.003	0.002	0.002	0.003	0.001	0.002
PE 40:2.222	0.004	0.005	0.005	0.003	0.005	0.003	0.001	0.003	0.002	0.005	0.005	0.008	0.004	0.003	0.002	0.003	0.003	0.003
PE 40:4.223	0.004	0.006	0.006	0.007	0.004	0.009	0.006	0.009	0.005	0.005	0.007	0.009	0.008	0.004	0.007	0.018	0.008	0.005
PE 40:5.224	0.017	0.02	0.013	0.022	0.013	0.033	0.018	0.021	0.019	0.015	0.019	0.021	0.034	0.007	0.024	0.04	0.015	0.025
PE 40:6.225	0.063	0.062	0.036	0.092	0.033	0.125	0.047	0.053	0.065	0.058	0.058	0.058	0.14	0.023	0.118	0.1	0.035	0.099
PE 42:1.226	0.001	0.001	0.001	0.001	0.001	0.001	0.001	0.001	0.001	0.001	0.001	0.002	0.001	0.001	0.001	0.001	0.001	0.001
PE O-34:1.227	0.003	0.003	0.004	0.002	0.003	0.002	0.003	0.005	0.001	0.003	0.004	0.004	0.003	0.003	0.003	0.003	0.005	0.003
PE O-34:2.228	0.003	0.003	0.004	0.002	0.004	0.002	0.003	0.003	0.002	0.003	0.003	0.004	0.003	0.002	0.002	0.002	0.005	0.002
PE O-34:3.229	0.002	0.002	0.001	0.001	0.001	0.001	0.002	0.002	0.001	0.002	0.003	0.005	0.002	0.003	0.002	0.001	0.002	0.002
PE O-36:1.230	0.002	0.004	0.003	0.003	0.002	0.003	0.001	0.003	0.001	0.002	0.005	0.003	0.003	0.002	0.002	0.002	0.001	0.002
PE O-36:2.231	0.006	0.006	0.007	0.004	0.004	0.003	0.005	0.005	0.003	0.008	0.007	0.008	0.006	0.005	0.005	0.004	0.007	0.004
PE O-36:3.232	0.007	0.01	0.003	0.005	0.009	0.004	0.011	0.008	0.005	0.01	0.01	0.015	0.011	0.008	0.006	0.005	0.01	0.007
PE O-36:5.233	0.007	0.012	0.009	0.004	0.007	0.004	0.011	0.005	0.008	0.005	0.01	0.014	0.012	0.007	0.005	0.006	0.007	0.005
PE O-38:0.234	0.008	0.011	0.006	0.008	0.004	0.01	0.004	0.009	0.006	0.006	0.01	0.012	0.007	0.003	0.013	0.008	0.006	0.011
PE O-38:1.235	0.002	0.001	0.001	0.001	0.001	0.001	0.001	0.001	0.001	0.002	0.003	0.003	0.001	0.001	0.002	0.001	0.001	0.002
PE O-38:2.236	0.002	0.001	0.001	0.001	0.001	0.001	0.001	0.001	0.001	0.002	0.002	0.002	0.002	0.001	0.002	0.002	0.002	0.002
PE O-38:3.237	0.004	0.004	0.004	0.002	0.004	0.001	0.003	0.004	0.002	0.003	0.004	0.006	0.005	0.002	0.003	0.002	0.004	0.003
PE O-38:4.238	0.018	0.022	0.031	0.011	0.014	0.01	0.018	0.02	0.01	0.013	0.018	0.042	0.036	0.014	0.015	0.013	0.026	0.015
PE O-38:5.239	0.029	0.04	0.042	0.019	0.026	0.016	0.035	0.036	0.021	0.023	0.034	0.062	0.048	0.025	0.026	0.029	0.05	0.023
PE O-38:6.240	0.026	0.031	0.028	0.015	0.023	0.013	0.03	0.021	0.018	0.025	0.026	0.052	0.047	0.023	0.02	0.028	0.026	0.019
PE O-40:0.241	0.025	0.026	0.018	0.028	0.013	0.05	0.02	0.029	0.026	0.025	0.031	0.037	0.04	0.012	0.05	0.04	0.017	0.041
PE O-40:4.242	0.004	0.004	0.004	0.002	0.001	0.002	0.003	0.004	0.002	0.002	0.005	0.006	0.004	0.003	0.003	0.004	0.005	0.002
PE O-40:6.243	0.02	0.017	0.022	0.01	0.013	0.013	0.015	0.014	0.01	0.016	0.016	0.03	0.028	0.016	0.015	0.019	0.014	0.016
Phosphatidylglycerols
PG 36:4.244	0.5	0.604	0.516	0.584	0.457	0.514	0.178	0.488	0.232	0.46	0.61	0.581	0.609	0.188	0.337	0.456	0.296	0.458
PG 36:5.245	2.944	3.857	2.758	1.639	2.07	1.786	1.061	1.985	1.168	3.647	2.5	3.964	1.232	0.965	2.991	1.989	1.718	1.942
PG 38:4.246	0.064	0.081	0.056	0.088	0.034	0.047	0.064	0.051	0.021	0.049	0.076	0.095	0.048	0.047	0.06	0.033	0.03	0.043
PG 38:5.247	0.709	0.865	0.751	0.428	0.567	0.415	0.513	0.585	0.356	1.091	0.709	1.276	0.329	0.52	0.683	0.426	0.454	0.381
PG 40:2.248	0.067	0.11	0.059	0.105	0.054	0.163	0.1	0.04	0.035	0.073	0.096	0.06	0.022	0.001	0.107	0.035	0.05	0.04
PG 44:2.249	0.055	0.053	0.074	0.077	0.001	0.111	0.042	0.035	0.054	0.061	0.092	0.052	0.067	0.001	0.033	0.065	0.097	0.041
Phosphatidylserines
PS 28:0.250	0.0269614	0.0389251	0.04453	0.0256122	0.0286885	0.0714088	0.0418223	0.0482991	0.0241944	0.0766593	0.00617249	0.00548996	0.0220105	0.0265869	0.0242299	0.0254876	0.0234436	0.017015
PS 36:1.251	0.0175439	0.0264317	0.0230415	0.0342205	0.0196721	0.0276243	0.0330579	0.0280374	0.0127877	0.0549451	0.0205339	0.0180723	0.0183727	0.0626781	0.0208955	0.245342	0.0341207	0.0175
PS 36:2.252	0.0385965	0.0660793	0.0506912	0.026616	0.0491803	0.0497238	0.0371901	0.0373832	0.0306905	0.0494505	0.0205339	0.0281125	0.0262467	0.042735	0.0268657	0.0807453	0.0367454	0.0275
PS 36:3.253	0.0315789	0.0837004	0.0599078	0.0608365	0.0393443	0.0828729	0.0413223	0.0514019	0.0255754	0.0549451	0.026694	0.0120482	0.0209974	0.034188	0.0328358	0.0372671	0.0393701	0.0275
PS 38:0.254	0.0245614	0.0264317	0.0322581	0.026616	0.0327869	0.0441989	0.0371901	0.046729	0.0255754	0.0549451	0.0246407	0.0180723	0.0209974	0.042735	0.0208955	0.0465839	0.0183727	0.015
PS 38:1.255	0.0526316	0.145374	0.0921659	0.0722433	0.095082	0.110497	0.18595	0.130841	0.0588235	0.142857	0.0513347	0.064257	0.0524934	0.0797721	0.0686567	0.0931677	0.0551181	0.0575
PS 38:2.256	0.0210526	0.0572687	0.001	0.0228137	0.0196721	0.001	0.0206612	0.0280374	0.0153453	0.032967	0.0123203	0.0140562	0.0131234	0.017094	0.0208955	0.0341615	0.001	0.015
PS 38:3.257	0.0175439	0.0264317	0.0138249	0.0190114	0.0295082	0.001	0.0247934	0.0233645	0.0127877	0.043956	0.0164271	0.0100402	0.015748	0.017094	0.0149254	0.0900621	0.00787402	0.015
PS 38:4.258	0.0701754	0.105727	0.124424	0.0608365	0.0786885	0.127072	0.123967	0.0981308	0.0588235	0.126374	0.0431211	0.062249	0.0577428	0.0854701	0.0865672	0.496894	0.0787402	0.035
PS 38:5.259	0.333333	0.568282	0.479263	0.307985	0.272131	0.392265	0.446281	0.434579	0.212276	0.730769	0.186858	0.226908	0.165354	0.31339	0.343284	0.301242	0.233596	0.1525
PS 38:6.260	0.259649	0.484581	0.382488	0.269962	0.383607	0.563536	0.363636	0.378505	0.194373	0.527473	0.184805	0.176707	0.128609	0.196581	0.214925	0.270186	0.191601	0.1675
PS 40:5.261	0.0175439	0.030837	0.0230415	0.0190114	0.0360656	0.0331492	0.0371901	0.0233645	0.0153453	0.043956	0.0123203	0.0120482	0.015748	0.02849	0.0298507	0.0838509	0.0131234	0.0175
PS 40:6.262	0.0666667	0.101322	0.110599	0.0722433	0.0918033	0.149171	0.115702	0.116822	0.056266	0.0824176	0.0308008	0.0441767	0.0367454	0.042735	0.038806	0.0931677	0.0393701	0.0525
PS O-32:0(-FA 16:0).263	0.0210526	0.0264317	0.0552995	0.0836502	0.001	0.0441989	0.053719	0.001	0.0102302	0.0274725	0.0143737	0.001	0.0262467	0.001	0.0358209	0.0186335	0.0131234	0.02
PS O-36:3.264	0.0245614	0.0220264	0.0276498	0.0190114	0.0163934	0.0331492	0.001	0.0280374	0.0127877	0.0384615	0.0102669	0.0160643	0.015748	0.017094	0.0208955	0.0310559	0.0288714	0.0125
PS O-38:1.265	0.203509	0.343612	0.322581	0.186312	0.154098	0.325967	0.214876	0.32243	0.171355	0.258242	0.117043	0.150602	0.16273	0.131054	0.208955	0.217391	0.133858	0.1625
PS O-38:2.266	0.0315789	0.0440529	0.0506912	0.0190114	0.0229508	0.0773481	0.0371901	0.0373832	0.0255754	0.043956	0.0123203	0.0140562	0.0183727	0.017094	0.0149254	0.0465839	0.015748	0.02
PS O-38:5.267	0.0280702	0.0484581	0.0460829	0.0380228	0.0327869	0.0331492	0.0578512	0.046729	0.0179028	0.0604396	0.0287474	0.0281125	0.0341207	0.034188	0.0507463	0.248447	0.0314961	0.0325
PS O-38:6.268	0.133333	0.237885	0.179724	0.148289	0.095082	0.187845	0.227273	0.172897	0.0767263	0.313187	0.0759754	0.0863454	0.0708661	0.128205	0.143284	0.111801	0.110236	0.08
PS O-40:0.269	0.168421	0.295154	0.248848	0.197719	0.206557	0.287293	0.334711	0.28972	0.16624	0.263736	0.0944559	0.110442	0.120735	0.111111	0.158209	0.214286	0.0971129	0.13
PS O-40:6.270	0.001	0.0264317	0.0230415	0.0228137	0.0163934	0.001	0.001	0.001	0.0153453	0.0274725	0.00821355	0.0120482	0.0131234	0.001	0.0149254	0.0496894	0.001	0.0125
Sphingomyelins
SM 30:0;2.271	0.0182197	0.0170046	0.0189588	0.0175637	0.021294	0.0186567	0.0206551	0.0212518	0.0241252	0.0230625	0.0189803	0.027027	0.0222781	0.0195366	0.021966	0.0226578	0.0239905	0.0306209
SM 32:1;2.272	2.32353	2.12655	2.96118	1.19518	1.29621	1.38029	1.56034	1.58224	1.07129	1.72647	2.81243	3.1422	1.65577	0.995002	1.81521	3.26884	1.35178	1.40176
SM 32:2;3.273	1.22879	1.12819	1.30755	0.966289	0.729184	0.798197	0.872824	0.99476	0.729624	1.13301	1.36584	1.68981	1.52964	0.637438	0.976661	1.83172	0.924703	1.01219
SM 34:1;2.274	16.7613	18.4997	19.7713	16.2329	17.6942	18.1496	17.3281	17.7269	12.3549	17.0459	21.7012	24.2062	23.2842	16.2476	17.7219	15.6286	15.0024	17.9337
SM 34:1;3.275	0.308954	0.348921	0.414084	0.326346	0.314769	0.243781	0.303334	0.287336	0.206694	0.293376	0.359881	0.474428	0.520661	0.261472	0.206755	0.310845	0.253207	0.330309
SM 34:2;2.276	3.31858	3.06998	3.08396	2.97082	2.6137	2.35852	3.14045	3.03115	1.86155	3.6782	2.98884	3.91019	5.25081	2.26783	2.13811	3.62882	2.38694	3.1911
SM 34:2;3.277	0.0041645	0.00457816	0.00631959	0.00368272	0.003822	0.00217662	0.00413101	0.00465793	0.00326016	0.00536337	0.00372162	0.00623701	0.00754581	0.00408905	0.00549149	0.00610998	0.00451306	0.00425291
SM 36:1;2.278	4.49584	5.29169	5.98856	5.73881	3.63773	3.90236	5.98643	4.9837	3.45686	4.83803	4.84592	7.76091	10.6328	2.89959	3.07908	8.11991	5.20285	5.49702
SM 36:2;3.279	0.00156169	0.00196207	0.00240746	0.00113314	0.001638	0.00186567	0.00442608	0.00174672	0.00108672	0.00268168	0.00260514	0.002079	0.00179662	0.00159019	0.00219659	0.00203666	0.00213777	0.00226822
SM 38:1;2.280	19.9323	23.4382	23.5366	19.2935	21.6388	22.2929	21.5842	23.2163	15.9644	21.1649	28.3342	28.9264	24.2045	17.3885	20.416	19.3964	16.967	21.8687
SM 38:2;2.281	2.26991	2.64323	3.08005	2.09773	2.01911	2.00622	2.91502	2.17409	1.87264	2.17833	2.47488	2.49522	1.98491	1.06929	1.30643	1.99924	2.13017	2.24979
SM 38:2;3.282	2.92218	2.21942	3.04333	2.00765	2.06934	1.77052	2.28593	2.20116	1.71093	2.7085	3.64235	3.45613	2.06037	1.87142	2.10351	3.7276	2.2228	2.11171
SM 38:2;4.283	0.00468506	0.00457816	0.00511586	0.00594901	0.00600601	0.00559702	0.00413101	0.00524017	0.00434688	0.00643604	0.00893189	0.00873181	0.00610852	0.00477056	0.00549149	0.00661914	0.00475059	0.0073717
SM 38:3;2.284	0.258719	0.301504	0.350587	0.237394	0.239421	0.252488	0.315137	0.237555	0.189524	0.265755	0.283588	0.309356	0.257995	0.135166	0.161175	0.215377	0.188599	0.187411
SM 40:0;3.285	0.484123	0.50327	0.492326	0.405099	0.48867	0.421642	0.423724	0.27802	0.296892	0.359614	0.37179	0.460291	0.498742	0.243299	0.252059	0.408859	0.189311	0.449674
SM 40:0;4.286	0.00234253	0.00523218	0.0027084	0.00509915	0.001092	0.00652985	0.00413101	0.00349345	0.00304282	0.00134084	0.00334946	0.00498961	0.00538987	0.00159019	0.00384404	0.00127291	0.00142518	0.00170116
SM 40:1;2.287	18.1976	20.6239	19.8841	18.3399	17.6041	21.1797	21.175	19.6868	15.338	20.3695	21.9539	26.3547	22.2152	14.7567	19.5527	17.762	17.1052	19.2277
SM 40:2;2.288	14.9927	17.1537	18.9001	15.5436	16.5029	17.8405	17.4686	17.1921	13.5416	17.2443	21.355	22.2	17.2982	13.0779	14.0733	14.5871	13.8724	15.0232
SM 40:2;3.289	3.56299	2.63048	3.20223	2.30623	2.53999	2.19558	3.21983	3.069	1.78244	3.75784	3.9185	3.96466	3.08803	2.29078	2.68644	4.45647	2.93183	2.71591
SM 40:2;4.290	0.001	0.00163506	0.00150466	0.000849858	0.001092	0.00186567	0.00177043	0.00232897	0.001	0.00160901	0.00260514	0.001	0.00215595	0.00136302	0.00192202	0.00101833	0.00118765	0.00170116
SM 40:3;3.291	2.59214	1.96632	2.46885	2.30567	2.09692	1.70087	2.44231	2.06084	1.76831	2.89676	2.58467	2.78254	3.0018	1.5552	1.41598	3.10336	1.80238	2.62263
SM 42:0;4.292	0.0169183	0.0160235	0.00752332	0.0252125	0.011739	0.0258085	0.0118029	0.0174672	0.00934579	0.00724055	0.0208411	0.0216216	0.0319799	0.00795093	0.0274574	0.0129837	0.0087886	0.0232492
SM 42:1;2.293	5.89198	4.96239	6.09389	3.92238	6.31723	5.787	6.90705	7.51208	3.78657	6.12845	7.3677	6.69272	6.2968	5.4816	4.71252	5.4529	5.62874	5.30139
SM 42:1;3.294	0.28683	0.274362	0.349383	0.231728	0.27573	0.233209	0.308351	0.25968	0.220822	0.318584	0.274284	0.397089	0.323033	0.254657	0.242175	0.275967	0.197387	0.315282
SM 42:1;4.295	0.00364394	0.00850229	0.00300933	0.00538244	0.003549	0.011194	0.00442608	0.00465793	0.00304282	0.00294985	0.00744325	0.00540541	0.00395257	0.00204453	0.00494234	0.00305499	0.00285036	0.00538701
SM 42:2;2.296	12.3358	14.9853	16.3729	13.5105	16.6536	15.7335	16.6046	16.1429	12.2928	13.5379	16.5519	17.3002	21.7794	12.5625	11.1008	11.9705	12.2829	16.8982
SM 42:2;3.297	0.434149	0.333224	0.447788	0.302833	0.334698	0.270211	0.38684	0.415429	0.27581	0.396621	0.499442	0.485239	0.508444	0.299637	0.283635	0.477597	0.390499	0.349022
SM 42:2;4.298	0.00286309	0.0058862	0.00240746	0.00424929	0.003276	0.0143035	0.012393	0.00436681	0.00456422	0.00214535	0.00521027	0.0033264	0.00431189	0.00113585	0.00439319	0.001	0.00308789	0.00340232
SM 42:3;2.299	14.0971	17.1586	16.6256	16.0323	15.4532	17.588	17.7406	17.8486	12.8607	14.1757	16.4998	19.5651	21.4042	12.7106	12.5198	16.0932	12.1261	16.3099
SM 42:3;3.300	0.488808	0.446043	0.50978	0.453258	0.507235	0.33893	0.466509	0.515284	0.376875	0.487798	0.59211	0.67526	0.777578	0.348251	0.266612	0.572301	0.495012	0.422172
SM 42:3;4.301	0.001	0.00196207	0.00150466	0.00141643	0.001911	0.00373134	0.00147536	0.001	0.00304282	0.001	0.00186081	0.002079	0.00179662	0.001	0.00164745	0.000763747	0.00118765	0.00113411
SM 42:4;3.302	0.311036	0.303466	0.356906	0.310482	0.377013	0.248445	0.301564	0.347598	0.221039	0.28104	0.35281	0.488981	0.41466	0.267606	0.194948	0.343432	0.284086	0.339382
SM 44:0;3.303	0.00442478	0.00654022	0.00571772	0.00566572	0.00846301	0.00621891	0.00442608	0.00465793	0.00391219	0.00429069	0.00558243	0.004158	0.00503054	0.0029532	0.00494234	0.00280041	0.004038	0.00538701
SM 44:0;4.304	0.0096304	0.0156965	0.00902799	0.0240793	0.015288	0.0270522	0.016524	0.019214	0.0104325	0.0107267	0.0215854	0.0199584	0.025512	0.00908678	0.0323998	0.0117108	0.0118765	0.0175787
SM 44:1;2.305	0.000780843	0.00196207	0.00120373	0.00141643	0.001092	0.00155473	0.00206551	0.001	0.00130406	0.00187718	0.00223297	0.002079	0.00215595	0.00136302	0.001	0.00178208	0.00142518	0.00141763
SM 44:1;4.306	0.0905778	0.124264	0.0746314	0.13966	0.104832	0.250622	0.0902921	0.0887918	0.0915018	0.0737463	0.114254	0.104366	0.172116	0.0724671	0.197694	0.0733198	0.0646081	0.129855
SM 44:2;2.307	0.123894	0.123283	0.121878	0.109632	0.134589	0.0991915	0.113898	0.110044	0.0838948	0.12738	0.12914	0.142204	0.162055	0.102226	0.0595826	0.118635	0.103088	0.118514
SM 44:2;4.308	0.0445081	0.0797907	0.0376166	0.0815864	0.0838111	0.153918	0.089702	0.0631732	0.0704195	0.0549745	0.0509862	0.0914761	0.0848006	0.0381645	0.151565	0.0369145	0.0327791	0.0711653
SM 44:3;4.309	0.00676731	0.0241988	0.0126392	0.0172805	0.01911	0.0391791	0.0318678	0.0148472	0.0249946	0.0142129	0.0208411	0.0212058	0.00934244	0.0113585	0.0216914	0.00636456	0.00997625	0.0164446
SM 46:0;2.310	0.00910984	0.0186396	0.00842612	0.0141643	0.013923	0.0351368	0.0188846	0.0107715	0.0154314	0.00831322	0.0148865	0.00831601	0.013295	0.00431622	0.0134541	0.00534623	0.00902613	0.0113411
SM 46:1;2.311	0.00624675	0.0153695	0.00631959	0.0116147	0.013377	0.017102	0.0194748	0.00727802	0.0119539	0.00563154	0.00781541	0.012474	0.00610852	0.00363471	0.0151016	0.00305499	0.00356295	0.0130422
SM 46:1;4.312	0.00806871	0.0147155	0.00722239	0.0215297	0.010101	0.0242537	0.0129832	0.0104803	0.013258	0.00992223	0.0152587	0.0137214	0.0161696	0.0109041	0.0249863	0.00763748	0.00950119	0.0170116
SM 46:2;4.313	0.0195211	0.0349902	0.0147457	0.0407932	0.034125	0.0503731	0.0321629	0.0285298	0.0349924	0.0244033	0.0271678	0.0295218	0.0459935	0.0193094	0.0560132	0.0160387	0.0152019	0.0379926
SM 46:3;4.314	0.00858928	0.0199477	0.00812519	0.0144476	0.016653	0.0236318	0.0221304	0.0136827	0.0184742	0.00858139	0.0122814	0.0158004	0.0136543	0.00863244	0.0197694	0.00661914	0.00760095	0.0133258
SM 48:0;2.315	0.0205622	0.0434925	0.0147457	0.0430595	0.03549	0.0494403	0.032458	0.0215429	0.0321669	0.0235988	0.029773	0.0316008	0.055336	0.0202181	0.0667216	0.0218941	0.0187648	0.031188
SM 48:1;2.316	0.0137949	0.028123	0.0111345	0.0252125	0.02457	0.0351368	0.0321629	0.016885	0.0356444	0.0225261	0.016003	0.0274428	0.0294646	0.017492	0.0521691	0.00916497	0.0130641	0.0260845
SM 48:1;3.317	0.242322	0.364617	0.294011	0.264306	0.203658	0.340174	0.241369	0.269869	0.197783	0.116921	0.246371	0.263202	0.262666	0.084507	0.169412	0.153768	0.137055	0.140629
SM 48:2;2.318	0.00598646	0.0150425	0.00782426	0.00651558	0.010647	0.0161692	0.0218353	0.0104803	0.0189089	0.00777688	0.00855973	0.00997921	0.00467122	0.00499773	0.0134541	0.00254582	0.00451306	0.00935639
Monoacyl Glycerols
MG 12:0	0.702708	0.201612	0.19923	0.949935	0.241116	0.447803	0.580456	0.428166	0.575392	1.10726	0.0979535	0.345086	0.394753	0.26829	0.211388	0.424988	0.298969	0.488158
MG 14:0	0.0264213	0.0307994	0.018404	0.0171355	0.0377523	0.0269915	0.0268229	0.0188869	0.0155711	0.0401248	0.0364496	0.0293559	0.0320616	0.0260313	0.0188008	0.0156982	0.0387212	0.0250247
MG 14:1	0.32988	0.138897	0.0869584	0.0632513	0.20417	0.21772	0.190471	0.13494	0.112391	0.246964	0.301043	0.147888	0.171573	0.134804	0.232294	0.255779	0.165481	0.124465
MG 16:0	0.0517152	0.0317714	0.0215588	0.0386605	0.0445318	0.0311995	0.0496987	0.0285531	0.0288982	0.0246133	0.038994	0.0557181	0.0535297	0.0387228	0.0480738	0.0397485	0.0454032	0.0352859
MG 16:1	0.0499211	0.0538126	0.0604147	0.0290465	0.132188	0.0423469	0.0570104	0.0128594	0.039601	0.0826061	0.0527022	0.0352971	0.0437962	0.0429654	0.0196736	0.0214095	0.0493985	0.0512269
MG 18:1	0.097955	0.105728	0.0982898	0.150073	0.212036	0.220469	0.072594	0.106631	0.111583	0.19877	0.184266	0.147048	0.115926	0.184136	0.220543	0.0969393	0.163742	0.131283
MG 18:2	1.85225	0.717052	0.430956	1.4212	1.64541	1.05765	0.967392	0.689698	0.998179	0.469285	1.05124	1.93072	0.62704	0.534176	1.08756	2.30354	1.05385	0.766251
MG 20:4	0.0641127	0.0598719	0.0881986	0.0767748	0.092767	0.0551956	0.106437	0.0424723	0.0689271	0.0789122	0.0552273	0.0866226	0.0952858	0.0811166	0.0966059	0.0937706	0.0744353	0.0866875
MG 20:5	0.0143876	0.0500561	0.00763329	0.0641194	0.0406583	0.0562476	0.013852	0.0502031	0.0140952	0.0456892	0.0157622	0.016139	0.0105036	0.0245186	0.0435953	0.0513489	0.0182956	0.0474769
Diacylglycerides
DAG 30:0(-FA 16:0).50	0.01	0.008	0.007	0.008	0.005	0.006	0.007	0.008	0.005	0.006	0.011	0.008	0.013	0.006	0.004	0.004	0.005	0.006
DAG 30:1(-FA 18:0).51	0.02	0.011	0.012	0.01	0.009	0.013	0.009	0.014	0.011	0.011	0.02	0.013	0.029	0.015	0.016	0.013	0.015	0.009
DAG 30:2(-FA 12:0).52	0.012	0.012	0.011	0.015	0.011	0.017	0.016	0.024	0.019	0.021	0.03	0.031	0.022	0.012	0.019	0.017	0.018	0.025
DAG 30:2(-FA 18:0).53	0.029	0.055	0.077	0.089	0.088	0.119	0.092	0.069	0.08	0.07	0.095	0.078	0.116	0.095	0.077	0.083	0.099	0.092
DAG 30:3.54	0.006	0.001	0.006	0.006	0.001	0.007	0.006	0.001	0.005	0.006	0.008	0.008	0.001	0.007	0.004	0.004	0.004	0.005
DAG 30:3.55	0.03	0.074	0.043	0.044	0.022	0.024	0.026	0.036	0.028	0.031	0.044	0.109	0.041	0.023	0.025	0.025	0.026	0.029
DAG 32:1.56	0.01	0.014	0.011	0.016	0.007	0.033	0.011	0.017	0.008	0.005	0.014	0.01	0.017	0.003	0.015	0.012	0.016	0.021
DAG 32:1.57	0.01	0.016	0.011	0.029	0.009	0.032	0.015	0.012	0.008	0.006	0.011	0.015	0.024	0.01	0.017	0.01	0.01	0.01
DAG 32:3.58	0.027	0.022	0.03	0.016	0.031	0.043	0.033	0.042	0.048	0.025	0.04	0.023	0.018	0.053	0.034	0.034	0.039	0.034
DAG 32:3.59	0.013	0.019	0.009	0.009	0.009	0.009	0.008	0.009	0.008	0.009	0.006	0.045	0.02	0.008	0.005	0.005	0.005	0.014
DAG 34:0("-FA 14:0).60	0.524	0.756	0.991	0.414	0.483	0.807	0.692	0.781	0.349	0.387	0.629	0.747	0.426	0.21	0.56	0.825	0.434	0.328
DAG 34:0(-FA 20:0).61	0.01	0.007	0.01	0.006	0.006	0.011	0.01	0.011	0.004	0.005	0.009	0.012	0.014	0.009	0.006	0.006	0.006	0.006
DAG 34:1(-FA 16:0).64	0.168	0.168	0.105	0.194	0.115	0.343	0.106	0.168	0.102	0.064	0.175	0.117	0.313	0.227	0.264	0.178	0.118	0.136
DAG 34:1(-FA 18:0).65	0.007	0.007	0.019	0.007	0.005	0.01	0.007	0.03	0.007	0.006	0.006	0.01	0.008	0.005	0.006	0.007	0.01	0.007
DAG 34:1.62	0.004	0.007	0.007	0.006	0.001	0.013	0.009	0.006	0.007	0.001	0.013	0.001	0.008	0.006	0.007	0.004	0.013	0.005
DAG 34:1.63	0.199	0.223	0.11	0.217	0.134	0.399	0.135	0.185	0.114	0.084	0.175	0.121	0.35	0.218	0.304	0.214	0.126	0.176
DAG 34:2.66	0.012	0.022	0.024	0.017	0.024	0.03	0.034	0.021	0.022	0.019	0.024	0.015	0.02	0.021	0.031	0.019	0.024	0.015
DAG 34:2.67	0.081	0.158	0.057	0.139	0.086	0.221	0.135	0.13	0.095	0.068	0.098	0.124	0.162	0.156	0.22	0.106	0.076	0.153
DAG 34:3.68	0.005	0.013	0.009	0.014	0.012	0.026	0.018	0.013	0.009	0.007	0.011	0.001	0.02	0.012	0.012	0.006	0.01	0.007
DAG 36:0("-FA 16:0).69	12.469	12.636	12.241	11.14	10.88	13.443	15.289	14.715	10.144	10.678	10.035	17.893	26.706	9.71	12.901	14.539	11.841	13.583
DAG 36:0(-FA 18:0).70	0.168	0.168	0.352	0.281	0.316	0.301	0.319	0.402	0.322	0.267	0.269	0.309	0.389	0.311	0.323	0.298	0.364	0.283
DAG 36:1(-FA 18:0).73	0.06	0.056	0.041	0.084	0.032	0.107	0.051	0.063	0.04	0.023	0.048	0.038	0.098	0.06	0.079	0.041	0.034	0.049
DAG 36:1.71	0.052	0.053	0.034	0.092	0.033	0.097	0.057	0.077	0.038	0.019	0.05	0.04	0.112	0.062	0.097	0.055	0.047	0.042
DAG 36:1.72	0.024	0.039	0.024	0.028	0.02	0.033	0.034	0.03	0.015	0.019	0.024	0.031	0.041	0.018	0.011	0.019	0.019	0.03
DAG 36:2.74	0.683	0.784	0.386	0.893	0.572	1.516	0.456	0.608	0.473	0.26	0.691	0.325	1.35	0.616	1.101	0.605	0.361	0.456
DAG 36:2.75	0.041	0.027	0.025	0.042	0.028	0.074	0.041	0.039	0.029	0.026	0.027	0.036	0.042	0.036	0.067	0.034	0.026	0.038
DAG 36:3.76	0.02	0.024	0.018	0.005	0.015	0.026	0.024	0.021	0.014	0.012	0.024	0.009	0.014	0.009	0.013	0.001	0.006	0.005
DAG 36:3.77	0.359	0.406	0.205	0.467	0.409	0.846	0.329	0.295	0.352	0.227	0.335	0.304	0.648	0.297	0.9	0.25	0.183	0.356
DAG 38:0("-FA 18:0).78	1.495	1.498	1.497	1.093	1.337	1.276	1.589	1.776	0.94	1.319	1.417	1.946	2.624	1.187	1.224	1.521	1.36	1.211
DAG 38:0(-FA 20:0).79	0.008	0.012	0.009	0.012	0.007	0.013	0.009	0.007	0.006	0.011	0.015	0.009	0.016	0.013	0.007	0.013	0.011	0.006
DAG 38:1.80	45.311	47.169	44.784	34.887	40.114	44.146	40.81	57.068	29.63	40.71	42.041	56.91	81.237	38.276	39.103	46.512	39.079	38.021
DAG 38:4.81	0.016	0.013	0.01	0.016	0.008	0.013	0.015	0.008	0.01	0.006	0.015	0.014	0.023	0.011	0.011	0.016	0.01	0.011
DAG 40:0(-FA 16:0).82	0.001	0.001	0.009	0.008	0.008	0.001	0.005	0.007	0.001	0.003	0.001	0.001	0.01	0.004	0.001	0.007	0.005	0.005
DAG 40:3.83	0.001	0.009	0.008	0.005	0.019	0.008	0.018	0.004	0.01	0.004	0.012	0.005	0.005	0.007	0.006	0.005	0.019	0.03
DAG 40:7.84	0.029	0.025	0.017	0.035	0.023	0.092	0.023	0.02	0.033	0.03	0.025	0.024	0.12	0.039	0.07	0.045	0.008	0.053
DAG 42:6.85	0.006	0.012	0.03	0.014	0.003	0.001	0.017	0.01	0.007	0.004	0.021	0.009	0.022	0.009	0.009	0.012	0.001	0.012
Triacylglycerols
TAG 36:0(-FA 12:0).319	0.006	0.003	0.006	0.006	0.005	0.007	0.007	0.004	0.003	0.007	0.004	0.004	0.012	0.007	0.004	0.003	0.004	0.002
TAG 42:0(-FA 14:0).320	0.004	0.005	0.01	0.022	0.001	0.012	0.015	0.004	0.001	0.006	0.004	0.003	0.013	0.003	0.012	0.003	0.002	0.004
TAG 42:1(-FA 14:0).321	0.002	0.003	0.005	0.01	0.001	0.004	0.009	0.001	0.001	0.003	0.003	0.002	0.01	0.001	0.007	0.003	0.001	0.003
TAG 44:0(-FA 14:0).322	0.01	0.02	0.033	0.059	0.004	0.034	0.054	0.021	0.009	0.01	0.016	0.011	0.042	0.004	0.021	0.01	0.008	0.013
TAG 44:1(-FA 12:0).327	0.005	0.011	0.016	0.026	0.001	0.025	0.021	0.008	0.006	0.015	0.009	0.006	0.018	0.001	0.032	0.003	0.004	0.007
TAG 44:1(-FA 14:0).328	0.006	0.02	0.016	0.029	0.004	0.026	0.033	0.008	0.006	0.015	0.008	0.009	0.021	0.002	0.03	0.005	0.004	0.004
TAG 44:1(-FA 16:0).329	0.01	0.026	0.044	0.057	0.006	0.034	0.044	0.022	0.012	0.015	0.016	0.024	0.054	0.002	0.043	0.011	0.01	0.022
TAG 44:1.323	0.003	0.005	0.006	0.006	0.001	0.006	0.006	0.005	0.001	0.002	0.003	0.003	0.006	0.001	0.002	0.002	0.001	0.003
TAG 44:1.324	0.003	0.003	0.003	0.003	0.001	0.003	0.006	0.003	0.002	0.002	0.002	0.001	0.004	0.001	0.003	0.002	0.001	0.002
TAG 44:1.325	0.003	0.009	0.008	0.016	0.002	0.019	0.013	0.005	0.004	0.003	0.004	0.004	0.011	0.002	0.017	0.003	0.005	0.006
TAG 44:1.326	0.01	0.027	0.04	0.055	0.004	0.033	0.036	0.019	0.014	0.02	0.02	0.025	0.052	0.003	0.054	0.011	0.012	0.021
TAG 44:2(-FA 12:0).333	0.002	0.007	0.005	0.008	0.002	0.009	0.017	0.003	0.003	0.01	0.003	0.005	0.006	0.001	0.015	0.001	0.002	0.003
TAG 44:2(-FA 14:0).334	0.002	0.007	0.007	0.007	0.001	0.008	0.013	0.003	0.004	0.007	0.005	0.006	0.005	0.001	0.014	0.002	0.003	0.004
TAG 44:2.330	0.002	0.004	0.002	0.003	0.001	0.003	0.005	0.002	0.002	0.001	0.002	0.001	0.002	0.001	0.003	0.002	0.001	0.002
TAG 44:2.331	0.002	0.005	0.006	0.006	0.001	0.008	0.009	0.005	0.003	0.002	0.003	0.004	0.006	0.001	0.008	0.001	0.004	0.004
TAG 44:2.332	0.003	0.015	0.017	0.021	0.002	0.016	0.034	0.01	0.008	0.015	0.008	0.023	0.011	0.001	0.026	0.004	0.005	0.01
TAG 44:3.335	0.001	0.002	0.003	0.002	0.001	0.002	0.003	0.002	0.002	0.001	0.001	0.001	0.002	0.001	0.003	0.001	0.002	0.003
TAG 46:0(-FA 12:0).336	0.005	0.013	0.014	0.024	0.003	0.02	0.015	0.01	0.004	0.013	0.011	0.009	0.021	0.002	0.032	0.007	0.007	0.012
TAG 46:0(-FA 14:0).337	0.038	0.067	0.108	0.193	0.014	0.123	0.099	0.09	0.03	0.032	0.063	0.046	0.141	0.015	0.085	0.044	0.041	0.064
TAG 46:1(-FA 12:0).340	0.033	0.074	0.073	0.123	0.019	0.135	0.097	0.054	0.033	0.055	0.043	0.06	0.104	0.009	0.211	0.026	0.028	0.046
TAG 46:1(-FA 16:0).341	0.055	0.131	0.133	0.234	0.022	0.27	0.171	0.116	0.078	0.065	0.086	0.057	0.181	0.015	0.248	0.055	0.073	0.11
TAG 46:1(-FA 18:0).342	0.004	0.006	0.004	0.014	0.001	0.008	0.009	0.005	0.004	0.005	0.006	0.007	0.023	0.001	0.015	0.003	0.003	0.007
TAG 46:1.338	0.01	0.012	0.017	0.02	0.003	0.018	0.013	0.014	0.005	0.005	0.013	0.005	0.02	0.002	0.013	0.011	0.008	0.012
TAG 46:1.339	0.015	0.043	0.048	0.067	0.012	0.09	0.046	0.044	0.021	0.012	0.026	0.014	0.034	0.005	0.037	0.017	0.031	0.03
TAG 46:2(-FA 12:0).347	0.018	0.056	0.044	0.067	0.014	0.111	0.097	0.032	0.037	0.043	0.023	0.052	0.044	0.008	0.135	0.017	0.019	0.044
TAG 46:2(-FA 14:0).348	0.017	0.043	0.028	0.062	0.012	0.094	0.094	0.025	0.028	0.022	0.018	0.023	0.031	0.006	0.04	0.013	0.015	0.022
TAG 46:2(-FA 16:0).349	0.019	0.051	0.037	0.065	0.014	0.092	0.102	0.04	0.038	0.04	0.032	0.041	0.042	0.005	0.136	0.018	0.022	0.035
TAG 46:2(-FA 18:0).350	0.001	0.003	0.004	0.003	0.001	0.002	0.005	0.003	0.002	0.002	0.003	0.004	0.003	0.001	0.006	0.001	0.001	0.002
TAG 46:2.343	0.001	0.004	0.002	0.005	0.002	0.006	0.003	0.002	0.002	0.001	0.002	0.003	0.003	0.001	0.003	0.001	0.001	0.002
TAG 46:2.344	0.002	0.002	0.002	0.001	0.001	0.004	0.003	0.003	0.001	0.001	0.002	0.002	0.005	0.001	0.001	0.002	0.002	0.004
TAG 46:2.345	0.01	0.015	0.01	0.018	0.002	0.023	0.017	0.013	0.008	0.004	0.01	0.004	0.015	0.003	0.008	0.006	0.006	0.005
TAG 46:2.346	0.02	0.063	0.036	0.082	0.018	0.115	0.106	0.041	0.038	0.052	0.03	0.06	0.043	0.005	0.146	0.018	0.016	0.04
TAG 46:3(-FA 14:0).355	0.003	0.01	0.005	0.01	0.002	0.017	0.022	0.003	0.005	0.004	0.004	0.006	0.006	0.001	0.005	0.002	0.002	0.003
TAG 46:3(-FA 16:0).356	0.005	0.008	0.006	0.009	0.003	0.014	0.019	0.007	0.009	0.01	0.005	0.007	0.006	0.002	0.012	0.004	0.005	0.01
TAG 46:3.351	0.001	0.002	0.002	0.002	0.001	0.003	0.005	0.002	0.002	0.002	0.001	0.001	0.001	0.001	0.001	0.001	0.002	0.002
TAG 46:3.352	0.002	0.001	0.001	0.002	0.001	0.002	0.002	0.002	0.001	0.002	0.002	0.001	0.001	0.001	0.003	0.001	0.002	0.002
TAG 46:3.353	0.009	0.009	0.006	0.008	0.006	0.02	0.018	0.007	0.008	0.007	0.005	0.007	0.013	0.004	0.014	0.011	0.006	0.012
TAG 46:3.354	0.008	0.016	0.01	0.014	0.005	0.014	0.021	0.009	0.008	0.012	0.004	0.026	0.013	0.002	0.028	0.005	0.004	0.013
TAG 46:4(-FA 16:0).358	0.001	0.002	0.001	0.002	0.001	0.001	0.003	0.002	0.001	0.001	0.002	0.001	0.001	0.001	0.002	0.001	0.001	0.002
TAG 46:4.357	0.003	0.004	0.003	0.003	0.002	0.004	0.005	0.003	0.002	0.004	0.005	0.004	0.004	0.002	0.002	0.003	0.003	0.003
TAG 48:0(-FA 14:0).359	0.052	0.086	0.082	0.168	0.029	0.115	0.099	0.077	0.043	0.03	0.09	0.046	0.137	0.021	0.087	0.052	0.043	0.063
TAG 48:0(-FA 18:0).360	0.038	0.054	0.067	0.127	0.014	0.093	0.07	0.065	0.03	0.026	0.062	0.037	0.097	0.021	0.078	0.042	0.039	0.036
TAG 48:1(-FA 12:0).363	0.011	0.023	0.011	0.027	0.005	0.033	0.022	0.016	0.01	0.022	0.014	0.017	0.03	0.005	0.049	0.005	0.006	0.012
TAG 48:1(-FA 14:0).364	0.378	0.679	0.615	0.995	0.208	1.101	0.613	0.524	0.296	0.183	0.504	0.319	0.754	0.133	0.646	0.319	0.28	0.42
TAG 48:1(-FA 16:0).365	0.633	1.114	0.99	1.682	0.342	2.019	0.98	1.058	0.431	0.305	0.893	0.489	1.299	0.189	1.06	0.614	0.79	0.801
TAG 48:1.361	0.009	0.012	0.015	0.018	0.004	0.021	0.016	0.024	0.005	0.006	0.011	0.007	0.018	0.003	0.008	0.01	0.01	0.01
TAG 48:1.362	0.46	0.817	0.695	1.131	0.259	1.397	0.724	0.591	0.32	0.26	0.667	0.386	0.936	0.132	0.843	0.385	0.313	0.457
TAG 48:2(-FA 12:0).372	0.032	0.093	0.038	0.103	0.024	0.153	0.101	0.047	0.06	0.063	0.045	0.052	0.067	0.014	0.223	0.02	0.022	0.046
TAG 48:2(-FA 14:0).373	0.211	0.496	0.315	0.639	0.172	0.901	0.595	0.327	0.281	0.147	0.273	0.307	0.362	0.07	0.496	0.174	0.199	0.298
TAG 48:2(-FA 18:0).374	0.006	0.009	0.009	0.014	0.002	0.017	0.016	0.009	0.008	0.01	0.008	0.015	0.009	0.002	0.033	0.003	0.006	0.009
TAG 48:2.366	0.002	0.003	0.002	0.002	0.001	0.002	0.002	0.002	0.001	0.002	0.002	0.001	0.004	0.001	0.002	0.003	0.002	0.003
TAG 48:2.367	0.055	0.104	0.068	0.125	0.029	0.157	0.113	0.089	0.045	0.031	0.088	0.037	0.147	0.014	0.058	0.061	0.05	0.052
TAG 48:2.368	0.103	0.294	0.145	0.309	0.094	0.607	0.219	0.189	0.125	0.035	0.15	0.061	0.149	0.028	0.154	0.072	0.257	0.162
TAG 48:2.369	0.007	0.012	0.012	0.016	0.002	0.014	0.011	0.013	0.01	0.004	0.012	0.009	0.015	0.004	0.009	0.006	0.007	0.012
TAG 48:2.370	0.175	0.434	0.21	0.493	0.129	0.81	0.425	0.238	0.182	0.158	0.253	0.16	0.337	0.053	0.559	0.137	0.149	0.174
TAG 48:2.371	0.222	0.425	0.322	0.584	0.164	0.762	0.582	0.291	0.27	0.171	0.284	0.307	0.339	0.064	0.531	0.167	0.152	0.292
TAG 48:3(-FA 12:0).384	0.022	0.067	0.034	0.07	0.031	0.135	0.13	0.04	0.069	0.067	0.028	0.059	0.042	0.011	0.23	0.013	0.017	0.047
TAG 48:3(-FA 14:0).385	0.035	0.111	0.07	0.105	0.049	0.204	0.152	0.059	0.074	0.032	0.059	0.047	0.047	0.012	0.078	0.023	0.042	0.056
TAG 48:3(-FA 18:0).386	0.001	0.002	0.001	0.002	0.001	0.002	0.003	0.002	0.002	0.002	0.001	0.003	0.001	0.001	0.003	0.002	0.002	0.002
TAG 48:3.375	0.002	0.002	0.002	0.001	0.001	0.002	0.002	0.001	0.001	0.001	0.002	0.001	0.001	0.001	0.002	0.001	0.001	0.002
TAG 48:3.376	0.002	0.004	0.005	0.006	0.001	0.008	0.005	0.003	0.003	0.002	0.002	0.003	0.013	0.002	0.004	0.002	0.004	0.005
TAG 48:3.377	0.006	0.008	0.007	0.011	0.004	0.011	0.011	0.007	0.007	0.005	0.007	0.008	0.017	0.005	0.013	0.009	0.007	0.012
TAG 48:3.378	0.033	0.058	0.038	0.068	0.021	0.104	0.087	0.055	0.035	0.02	0.038	0.033	0.052	0.011	0.044	0.031	0.025	0.043
TAG 48:3.379	0.007	0.01	0.009	0.007	0.003	0.014	0.012	0.011	0.007	0.008	0.008	0.008	0.016	0.004	0.014	0.012	0.007	0.015
TAG 48:3.380	0.036	0.106	0.046	0.107	0.045	0.212	0.136	0.051	0.07	0.022	0.038	0.031	0.049	0.01	0.07	0.018	0.079	0.052
TAG 48:3.381	0.004	0.015	0.007	0.014	0.004	0.022	0.018	0.009	0.009	0.002	0.006	0.004	0.007	0.003	0.01	0.004	0.009	0.006
TAG 48:3.382	0.071	0.202	0.11	0.226	0.084	0.443	0.324	0.136	0.167	0.096	0.107	0.122	0.159	0.025	0.325	0.047	0.071	0.126
TAG 48:3.383	0.018	0.048	0.04	0.036	0.015	0.075	0.065	0.03	0.03	0.016	0.032	0.031	0.02	0.007	0.028	0.01	0.015	0.021
TAG 48:4(-FA 12:0).396	0.009	0.029	0.011	0.023	0.014	0.048	0.085	0.015	0.033	0.032	0.01	0.033	0.012	0.005	0.07	0.007	0.005	0.024
TAG 48:4(-FA 14:0).397	0.004	0.009	0.007	0.01	0.005	0.019	0.021	0.006	0.007	0.002	0.005	0.004	0.003	0.002	0.008	0.002	0.003	0.008
TAG 48:4(-FA 16:0).398	0.005	0.013	0.009	0.007	0.002	0.016	0.018	0.008	0.007	0.005	0.007	0.007	0.009	0.001	0.009	0.006	0.007	0.008
TAG 48:4.387	0.002	0.005	0.004	0.003	0.002	0.006	0.011	0.002	0.005	0.001	0.002	0.001	0.003	0.001	0.003	0.001	0.002	0.002
TAG 48:4.388	0.006	0.009	0.007	0.009	0.005	0.016	0.018	0.009	0.009	0.003	0.008	0.006	0.006	0.001	0.007	0.005	0.008	0.007
TAG 48:4.389	0.006	0.009	0.007	0.006	0.003	0.011	0.017	0.006	0.009	0.006	0.005	0.005	0.009	0.003	0.008	0.004	0.003	0.012
TAG 48:4.390	0.007	0.004	0.005	0.003	0.002	0.004	0.004	0.005	0.003	0.003	0.005	0.008	0.007	0.001	0.005	0.006	0.002	0.003
TAG 48:4.391	0.004	0.017	0.008	0.013	0.006	0.029	0.023	0.008	0.012	0.004	0.005	0.005	0.005	0.002	0.009	0.003	0.009	0.009
TAG 48:4.392	0.007	0.015	0.006	0.013	0.004	0.018	0.022	0.007	0.011	0.01	0.007	0.007	0.014	0.003	0.019	0.005	0.005	0.01
TAG 48:4.393	0.008	0.025	0.017	0.014	0.009	0.042	0.055	0.015	0.018	0.014	0.016	0.017	0.01	0.003	0.021	0.003	0.01	0.011
TAG 48:4.394	0.001	0.001	0.002	0.002	0.001	0.002	0.002	0.002	0.002	0.003	0.002	0.004	0.003	0.003	0.003	0.002	0.002	0.002
TAG 48:4.395	0.02	0.047	0.023	0.045	0.02	0.088	0.128	0.024	0.064	0.043	0.018	0.046	0.022	0.005	0.14	0.01	0.015	0.046
TAG 48:5.399	0.001	0.002	0.001	0.003	0.001	0.002	0.004	0.002	0.003	0.001	0.001	0.001	0.001	0.001	0.001	0.001	0.001	0.001
TAG 48:5.400	0.003	0.004	0.003	0.002	0.001	0.002	0.003	0.001	0.003	0.003	0.002	0.004	0.002	0.001	0.003	0.002	0.001	0.006
TAG 48:5.401	0.003	0.006	0.003	0.003	0.004	0.012	0.02	0.004	0.008	0.006	0.007	0.006	0.003	0.001	0.007	0.002	0.003	0.002
TAG 48:5.402	0.003	0.004	0.004	0.003	0.003	0.005	0.008	0.003	0.003	0.004	0.002	0.004	0.003	0.002	0.005	0.003	0.002	0.004
TAG 48:5.403	0.003	0.005	0.004	0.003	0.002	0.005	0.004	0.004	0.004	0.003	0.003	0.003	0.003	0.001	0.003	0.002	0.003	0.004
TAG 48:5.404	0.005	0.007	0.003	0.005	0.004	0.01	0.018	0.005	0.011	0.006	0.003	0.007	0.004	0.002	0.007	0.002	0.003	0.007
TAG 48:7(-FA 14:0).406	0.007	0.005	0.012	0.02	0.001	0.007	0.008	0.005	0.004	0.003	0.008	0.005	0.013	0.005	0.006	0.005	0.004	0.005
TAG 48:7(-FA 16:0).407	0.035	0.028	0.061	0.106	0.008	0.036	0.032	0.028	0.013	0.018	0.047	0.024	0.071	0.016	0.038	0.039	0.024	0.026
TAG 48:7(-FA 18:0).408	0.002	0.002	0.004	0.007	0.002	0.004	0.004	0.001	0.002	0.002	0.003	0.002	0.007	0.003	0.002	0.003	0.001	0.003
TAG 48:7.405	0.002	0.002	0.002	0.002	0.001	0.003	0.003	0.001	0.002	0.001	0.002	0.002	0.005	0.001	0.002	0.002	0.001	0.002
TAG 48:8(-FA 12:0).410	0.002	0.002	0.004	0.005	0.001	0.005	0.004	0.001	0.001	0.003	0.002	0.003	0.006	0.001	0.007	0.001	0.001	0.001
TAG 48:8(-FA 14:0).411	0.015	0.017	0.028	0.044	0.006	0.034	0.022	0.013	0.009	0.007	0.02	0.014	0.033	0.006	0.014	0.011	0.005	0.009
TAG 48:8(-FA 16:0).412	0.016	0.02	0.026	0.042	0.007	0.032	0.022	0.02	0.007	0.005	0.02	0.009	0.026	0.005	0.018	0.014	0.011	0.016
TAG 48:8(-FA 18:0).413	0.001	0.002	0.003	0.003	0.001	0.002	0.002	0.002	0.001	0.002	0.001	0.001	0.002	0.001	0.001	0.001	0.001	0.001
TAG 48:8.409	0.009	0.008	0.013	0.021	0.004	0.013	0.01	0.011	0.007	0.004	0.012	0.005	0.016	0.003	0.008	0.007	0.008	0.005
TAG 50:0(-FA 14:0).414	0.014	0.016	0.016	0.025	0.006	0.02	0.02	0.015	0.01	0.01	0.018	0.017	0.031	0.007	0.016	0.012	0.009	0.011
TAG 50:1(-FA 14:0).418	0.085	0.154	0.105	0.246	0.056	0.234	0.139	0.119	0.095	0.057	0.142	0.093	0.254	0.059	0.181	0.082	0.084	0.099
TAG 50:1(-FA 18:0).419	0.154	0.219	0.184	0.391	0.086	0.405	0.228	0.27	0.14	0.079	0.216	0.135	0.35	0.077	0.307	0.147	0.235	0.188
TAG 50:1(-FA 20:0).420	0.006	0.007	0.008	0.003	0.002	0.006	0.003	0.002	0.001	0.006	0.007	0.009	0.004	0.001	0.005	0.004	0.003	0.002
TAG 50:1.415	0.001	0.004	0.003	0.003	0.001	0.002	0.002	0.004	0.001	0.001	0.004	0.002	0.003	0.001	0.004	0.002	0.002	0.002
TAG 50:1.416	0.149	0.205	0.145	0.261	0.1	0.416	0.163	0.229	0.108	0.047	0.191	0.076	0.265	0.042	0.209	0.134	0.216	0.189
TAG 50:1.417	4.332	4.659	3.672	7.698	1.794	8.038	2.166	4.83	1.776	1.495	5.59	2.951	12.038	1.31	7.433	4.961	2.947	5.119
TAG 50:2(-FA 14:0).427	0.464	0.868	0.441	1.227	0.465	1.75	0.852	0.572	0.561	0.291	0.675	0.441	0.988	0.244	0.916	0.373	0.336	0.505
TAG 50:2(-FA 16:0).428	6.02	8.29	5.431	11.255	3.448	15.281	4.646	8.008	3.92	2.814	6.838	6.072	11.462	1.677	12.628	5.401	5.511	8.809
TAG 50:2(-FA 18:0).429	0.052	0.093	0.051	0.133	0.032	0.125	0.115	0.079	0.064	0.04	0.058	0.084	0.081	0.023	0.118	0.038	0.068	0.07
TAG 50:2(-FA 20:0).430	0.003	0.003	0.003	0.003	0.002	0.004	0.003	0.003	0.002	0.003	0.002	0.004	0.005	0.001	0.004	0.002	0.003	0.003
TAG 50:2.421	0.012	0.012	0.007	0.017	0.004	0.019	0.016	0.014	0.008	0.008	0.014	0.008	0.026	0.005	0.016	0.01	0.011	0.016
TAG 50:2.422	1.323	1.908	1.052	2.448	0.988	5.011	1.315	1.935	0.91	0.425	1.603	0.637	1.941	0.36	1.752	0.985	1.846	1.59
TAG 50:2.423	0.006	0.008	0.007	0.014	0.006	0.014	0.011	0.009	0.008	0.003	0.009	0.006	0.011	0.005	0.01	0.006	0.008	0.014
TAG 50:2.424	2.582	4.34	2.08	5.636	2.198	10.729	3.208	3.388	2.144	0.995	3.53	1.396	4.45	0.85	4.146	1.897	2.917	2.616
TAG 50:2.425	2.295	2.837	2.061	3.566	1.191	4.278	1.674	2.49	1.472	1.273	2.361	2.761	4.257	0.696	5.177	2.069	1.418	3.232
TAG 50:2.426	0.003	0.008	0.004	0.009	0.003	0.013	0.007	0.007	0.005	0.002	0.006	0.004	0.005	0.001	0.005	0.002	0.003	0.004
TAG 50:3(-FA 14:0).439	0.415	0.933	0.498	1.099	0.622	1.97	1.427	0.501	0.818	0.391	0.504	0.607	0.819	0.232	1.284	0.293	0.286	0.629
TAG 50:3(-FA 16:0).440	1.072	1.584	1.121	1.764	0.925	3.809	1.507	1.368	1.036	0.494	1.168	0.881	1.308	0.289	1.762	0.68	1.137	1.458
TAG 50:3(-FA 18:0).441	0.01	0.013	0.009	0.014	0.004	0.016	0.02	0.01	0.012	0.007	0.009	0.015	0.014	0.003	0.016	0.004	0.008	0.01
TAG 50:3.431	0.036	0.056	0.03	0.058	0.025	0.073	0.061	0.032	0.036	0.025	0.046	0.03	0.096	0.016	0.056	0.034	0.033	0.043
TAG 50:3.432	0.002	0.003	0.004	0.004	0.001	0.003	0.004	0.004	0.004	0.002	0.002	0.004	0.003	0.002	0.003	0.003	0.002	0.003
TAG 50:3.433	0.79	1.392	0.778	1.54	0.843	3.62	1.206	1.088	0.917	0.351	0.81	0.572	1.065	0.231	1.402	0.496	1.197	1.26
TAG 50:3.434	0.045	0.069	0.046	0.084	0.035	0.115	0.089	0.068	0.06	0.021	0.044	0.035	0.086	0.017	0.077	0.034	0.048	0.075
TAG 50:3.435	0.003	0.005	0.003	0.003	0.002	0.005	0.007	0.004	0.004	0.001	0.003	0.003	0.005	0.001	0.003	0.002	0.002	0.007
TAG 50:3.436	0.516	1.105	0.622	1.387	0.737	2.493	1.562	0.652	0.955	0.404	0.64	0.643	1	0.265	1.391	0.361	0.514	0.778
TAG 50:3.437	0.163	0.256	0.225	0.197	0.113	0.334	0.194	0.228	0.149	0.081	0.245	0.19	0.156	0.049	0.202	0.114	0.134	0.18
TAG 50:3.438	0.009	0.014	0.015	0.015	0.006	0.029	0.017	0.01	0.012	0.003	0.012	0.008	0.008	0.002	0.01	0.006	0.006	0.006
TAG 50:4(-FA 12:0).451	0.002	0.004	0.002	0.003	0.001	0.005	0.003	0.001	0.003	0.001	0.003	0.001	0.003	0.001	0.004	0.001	0.001	0.002
TAG 50:4(-FA 14:0).452	0.13	0.3	0.169	0.314	0.24	0.637	0.682	0.161	0.401	0.188	0.141	0.309	0.209	0.066	0.478	0.076	0.096	0.245
TAG 50:4(-FA 16:0).453	0.071	0.145	0.094	0.118	0.08	0.287	0.188	0.11	0.112	0.04	0.112	0.068	0.07	0.026	0.107	0.048	0.101	0.114
TAG 50:4(-FA 18:0).454	0.002	0.003	0.003	0.003	0.002	0.005	0.009	0.003	0.005	0.003	0.002	0.005	0.003	0.001	0.005	0.002	0.002	0.005
TAG 50:4.442	0.003	0.007	0.004	0.005	0.002	0.016	0.012	0.006	0.007	0.003	0.004	0.004	0.004	0.001	0.007	0.002	0.003	0.003
TAG 50:4.443	0.037	0.048	0.023	0.05	0.022	0.085	0.102	0.03	0.042	0.033	0.026	0.038	0.057	0.013	0.056	0.028	0.022	0.052
TAG 50:4.444	0.007	0.008	0.007	0.005	0.003	0.011	0.011	0.005	0.01	0.008	0.007	0.007	0.015	0.005	0.014	0.01	0.006	0.016
TAG 50:4.445	0.114	0.234	0.113	0.209	0.169	0.613	0.266	0.16	0.209	0.05	0.126	0.068	0.117	0.03	0.141	0.041	0.19	0.174
TAG 50:4.446	0.018	0.041	0.027	0.048	0.023	0.078	0.071	0.034	0.059	0.018	0.029	0.026	0.043	0.011	0.05	0.02	0.026	0.049
TAG 50:4.447	0.011	0.025	0.015	0.017	0.014	0.035	0.04	0.025	0.026	0.006	0.015	0.019	0.032	0.006	0.02	0.013	0.018	0.028
TAG 50:4.448	0.059	0.12	0.059	0.099	0.063	0.2	0.189	0.067	0.104	0.062	0.066	0.079	0.092	0.023	0.095	0.042	0.048	0.085
TAG 50:4.449	0.097	0.222	0.13	0.163	0.111	0.438	0.308	0.154	0.178	0.063	0.128	0.142	0.078	0.031	0.141	0.051	0.124	0.117
TAG 50:4.450	0.014	0.028	0.032	0.035	0.01	0.06	0.054	0.029	0.021	0.01	0.029	0.029	0.052	0.004	0.037	0.019	0.019	0.021
TAG 50:5(-FA 14:0).464	0.019	0.05	0.026	0.028	0.026	0.081	0.102	0.022	0.055	0.02	0.02	0.037	0.017	0.006	0.034	0.009	0.014	0.027
TAG 50:5.455	0.017	0.035	0.013	0.018	0.014	0.028	0.039	0.016	0.029	0.02	0.012	0.027	0.019	0.007	0.022	0.011	0.01	0.02
TAG 50:5.456	0.008	0.006	0.01	0.003	0.002	0.007	0.008	0.006	0.005	0.006	0.009	0.007	0.005	0.004	0.006	0.004	0.004	0.004
TAG 50:5.457	0.009	0.028	0.011	0.016	0.017	0.059	0.043	0.017	0.028	0.005	0.011	0.009	0.005	0.003	0.015	0.003	0.018	0.016
TAG 50:5.458	0.003	0.01	0.005	0.011	0.007	0.019	0.019	0.005	0.013	0.002	0.005	0.006	0.008	0.001	0.006	0.003	0.006	0.01
TAG 50:5.459	0.008	0.017	0.01	0.012	0.007	0.032	0.041	0.014	0.022	0.007	0.009	0.012	0.015	0.004	0.018	0.006	0.013	0.018
TAG 50:5.460	0.011	0.014	0.013	0.01	0.006	0.023	0.026	0.007	0.012	0.009	0.01	0.012	0.01	0.004	0.014	0.009	0.005	0.011
TAG 50:5.461	0.035	0.07	0.033	0.043	0.039	0.1	0.162	0.041	0.081	0.036	0.033	0.055	0.03	0.013	0.063	0.019	0.022	0.051
TAG 50:5.462	0.026	0.075	0.038	0.038	0.035	0.126	0.158	0.04	0.076	0.022	0.034	0.045	0.018	0.008	0.045	0.01	0.024	0.032
TAG 50:5.463	0.006	0.01	0.009	0.005	0.002	0.016	0.012	0.004	0.009	0.004	0.006	0.004	0.014	0.002	0.01	0.005	0.003	0.01
TAG 50:6(-FA 14:0).471	0.002	0.005	0.003	0.002	0.002	0.01	0.011	0.002	0.008	0.003	0.003	0.004	0.002	0.001	0.002	0.002	0.002	0.003
TAG 50:6(-FA 16:0).472	0.004	0.005	0.007	0.01	0.002	0.005	0.004	0.006	0.002	0.002	0.006	0.007	0.011	0.003	0.005	0.005	0.003	0.004
TAG 50:6(-FA 18:0).473	0.002	0.002	0.002	0.004	0.001	0.002	0.003	0.002	0.001	0.001	0.004	0.001	0.004	0.001	0.002	0.001	0.001	0.002
TAG 50:6.465	0.001	0.003	0.001	0.002	0.001	0.002	0.004	0.002	0.003	0.001	0.001	0.002	0.001	0.001	0.001	0.001	0.001	0.002
TAG 50:6.466	0.002	0.003	0.002	0.002	0.002	0.007	0.006	0.003	0.003	0.001	0.002	0.003	0.002	0.001	0.002	0.001	0.002	0.003
TAG 50:6.467	0.002	0.004	0.004	0.003	0.002	0.006	0.01	0.004	0.007	0.001	0.002	0.002	0.003	0.001	0.003	0.001	0.002	0.004
TAG 50:6.468	0.007	0.036	0.008	0.012	0.012	0.011	0.012	0.009	0.01	0.013	0.012	0.018	0.013	0.005	0.014	0.01	0.007	0.014
TAG 50:6.469	0.005	0.012	0.005	0.004	0.003	0.012	0.023	0.004	0.014	0.007	0.005	0.012	0.002	0.002	0.007	0.001	0.003	0.004
TAG 50:6.470	0.003	0.004	0.005	0.004	0.002	0.007	0.012	0.005	0.006	0.003	0.002	0.006	0.005	0.001	0.01	0.003	0.004	0.004
TAG 52:1(-FA 14:0).476	0.011	0.008	0.013	0.009	0.003	0.005	0.004	0.006	0.004	0.008	0.014	0.01	0.009	0.003	0.005	0.009	0.005	0.004
TAG 52:1(-FA 16:0).477	2.282	2.168	1.661	3.899	1.246	4.302	1.8	2.815	1.255	0.952	2.798	1.444	5.916	1.197	3.663	2.47	1.962	2.584
TAG 52:1(-FA 18:0).478	1.486	1.529	1.214	2.741	0.727	2.546	1.254	2.194	0.914	0.725	1.828	1.109	4.183	0.819	2.603	1.687	1.427	1.941
TAG 52:1(-FA 20:0).479	0.022	0.019	0.024	0.015	0.006	0.019	0.012	0.015	0.008	0.011	0.024	0.026	0.012	0.005	0.015	0.013	0.019	0.008
TAG 52:1.474	3.237	2.979	2.142	5.149	1.891	6.446	2.181	3.496	1.671	1.264	3.831	1.807	7.925	1.679	5.261	3.036	2.302	3.328
TAG 52:1.475	0.031	0.025	0.032	0.038	0.011	0.039	0.013	0.034	0.014	0.018	0.033	0.023	0.051	0.008	0.04	0.032	0.025	0.039
TAG 52:2(-FA 16:0).486	18.868	18.212	12.296	22.498	14.025	26.034	15.014	18.696	10.998	8.541	19.891	11.4	32.703	10.021	21.844	18.151	12.901	17.699
TAG 52:2(-FA 18:0).487	0.82	1.036	0.683	1.529	0.558	1.549	1.073	1.375	0.773	0.597	0.87	1.104	1.756	0.461	1.889	0.805	0.972	1.292
TAG 52:2(-FA 20:0).488	0.006	0.009	0.007	0.009	0.005	0.011	0.007	0.006	0.005	0.005	0.008	0.017	0.012	0.003	0.013	0.005	0.007	0.008
TAG 52:2.480	0.158	0.233	0.118	0.289	0.145	0.38	0.179	0.243	0.164	0.082	0.189	0.112	0.32	0.092	0.227	0.121	0.271	0.24
TAG 52:2.481	0.005	0.005	0.003	0.004	0.002	0.006	0.004	0.004	0.002	0.002	0.004	0.003	0.007	0.002	0.004	0.003	0.002	0.004
TAG 52:2.482	27.551	27.146	20.27	28.596	19.789	30.178	22.01	26.761	16.323	14.516	25.895	19.76	43.271	16.253	29.84	23.888	19.559	25.082
TAG 52:2.483	1.371	1.654	1.134	2.207	1.152	2.612	1.712	1.739	1.235	1.032	1.392	1.657	2.633	0.775	3.225	1.235	1.114	1.92
TAG 52:2.484	0.013	0.021	0.016	0.027	0.012	0.055	0.018	0.023	0.017	0.011	0.025	0.01	0.027	0.005	0.02	0.012	0.026	0.018
TAG 52:2.485	0.023	0.03	0.025	0.032	0.013	0.043	0.019	0.031	0.021	0.008	0.03	0.019	0.032	0.006	0.029	0.018	0.02	0.028
TAG 52:3(-FA 14:0).495	0.006	0.019	0.011	0.019	0.01	0.024	0.019	0.01	0.013	0.008	0.01	0.007	0.013	0.003	0.014	0.005	0.005	0.009
TAG 52:3(-FA 16:0).496	18.52	20.072	14.124	22.129	16.592	24.656	18.614	18.239	15.002	13.11	19.187	19.457	31.913	11.337	25.767	15.762	11.273	21.919
TAG 52:3(-FA 18:0).497	0.101	0.162	0.092	0.191	0.098	0.209	0.188	0.167	0.148	0.074	0.127	0.143	0.153	0.064	0.176	0.081	0.163	0.174
TAG 52:3(-FA 20:0).498	0.037	0.035	0.032	0.045	0.024	0.066	0.03	0.032	0.029	0.024	0.032	0.038	0.061	0.018	0.058	0.027	0.02	0.033
TAG 52:3(-FA 24:0).499	0.005	0.005	0.003	0.007	0.006	0.007	0.005	0.005	0.003	0.003	0.004	0.004	0.007	0.003	0.009	0.005	0.003	0.007
TAG 52:3.489	0.01	0.022	0.01	0.024	0.011	0.029	0.025	0.02	0.017	0.009	0.014	0.016	0.023	0.009	0.018	0.01	0.012	0.02
TAG 52:3.490	17.428	17.766	12.395	20.935	15.176	22.936	16.424	16.367	14.471	11.883	17.413	17.793	30.729	9.323	25.265	14.228	10.386	19.815
TAG 52:3.491	0.102	0.158	0.122	0.115	0.084	0.17	0.173	0.129	0.128	0.065	0.14	0.137	0.129	0.058	0.108	0.065	0.089	0.106
TAG 52:3.492	0.014	0.03	0.026	0.034	0.017	0.063	0.029	0.031	0.023	0.01	0.027	0.017	0.03	0.005	0.026	0.012	0.021	0.024
TAG 52:3.493	0.036	0.056	0.064	0.055	0.021	0.092	0.043	0.067	0.04	0.014	0.067	0.039	0.069	0.011	0.042	0.043	0.034	0.04
TAG 52:3.494	0.784	1.418	0.548	1.661	1.108	2.83	0.98	0.946	1.04	0.343	1.028	0.425	1.677	0.461	1.141	0.493	0.999	1.211
TAG 52:4(-FA 14:0).510	0.006	0.02	0.018	0.025	0.012	0.039	0.038	0.014	0.025	0.006	0.015	0.011	0.022	0.003	0.017	0.01	0.009	0.013
TAG 52:4(-FA 16:0).511	6.383	8.951	5.673	8.092	7.157	16.069	10.828	6.19	8.314	6.178	5.515	9.727	10.425	3.365	17.397	3.869	3.647	9.209
TAG 52:4(-FA 18:0).512	0.014	0.024	0.018	0.016	0.008	0.03	0.029	0.021	0.021	0.01	0.015	0.017	0.014	0.006	0.019	0.007	0.016	0.02
TAG 52:4(-FA 20:0).513	0.034	0.05	0.033	0.049	0.038	0.073	0.055	0.035	0.041	0.037	0.037	0.054	0.062	0.022	0.089	0.024	0.02	0.047
TAG 52:4.500	0.003	0.005	0.003	0.003	0.004	0.006	0.004	0.003	0.003	0.003	0.003	0.004	0.005	0.002	0.005	0.003	0.003	0.004
TAG 52:4.501	0.882	1.594	0.694	1.611	1.552	3.68	1.676	0.935	1.743	0.508	0.823	0.624	1.45	0.491	1.628	0.419	0.788	1.501
TAG 52:4.502	0.045	0.083	0.034	0.078	0.051	0.124	0.095	0.045	0.092	0.026	0.046	0.037	0.111	0.035	0.065	0.032	0.036	0.072
TAG 52:4.503	0.005	0.005	0.004	0.004	0.003	0.011	0.008	0.008	0.006	0.003	0.006	0.005	0.008	0.004	0.008	0.004	0.004	0.006
TAG 52:4.504	1.578	2.751	1.385	2.511	2.176	5.425	2.838	1.718	2.527	0.968	1.745	1.303	2.166	0.807	2.721	0.835	1.34	2.243
TAG 52:4.505	11.224	14.531	9.313	14.828	12.86	23.443	17.439	10.621	15.23	11.225	9.134	17.182	18.678	6.037	23.224	6.464	6.131	16.603
TAG 52:4.506	1.044	1.698	1.12	1.122	1.034	2.715	1.7	1.16	1.251	0.652	1.287	1.041	0.968	0.464	1.389	0.578	0.808	1.035
TAG 52:4.507	0.009	0.013	0.008	0.012	0.008	0.024	0.018	0.01	0.014	0.007	0.008	0.008	0.012	0.004	0.014	0.005	0.007	0.009
TAG 52:4.508	0.032	0.06	0.052	0.045	0.032	0.162	0.075	0.049	0.058	0.013	0.038	0.022	0.043	0.007	0.033	0.023	0.035	0.033
TAG 52:4.509	0.124	0.158	0.193	0.199	0.046	0.246	0.15	0.204	0.106	0.068	0.149	0.19	0.484	0.033	0.219	0.187	0.145	0.199
TAG 52:5(-FA 14:0).524	0.009	0.023	0.023	0.02	0.011	0.057	0.052	0.019	0.026	0.011	0.019	0.017	0.03	0.004	0.019	0.011	0.012	0.013
TAG 52:5(-FA 16:0).525	0.482	0.897	0.53	0.493	0.585	1.274	1.264	0.593	0.822	0.461	0.533	0.831	0.424	0.216	0.886	0.259	0.388	0.675
TAG 52:5(-FA 18:0).526	0.002	0.004	0.002	0.003	0.002	0.005	0.005	0.002	0.004	0.003	0.003	0.003	0.004	0.001	0.004	0.002	0.002	0.003
TAG 52:5(-FA 20:0).527	0.005	0.008	0.006	0.005	0.007	0.008	0.01	0.005	0.007	0.007	0.005	0.008	0.004	0.002	0.006	0.003	0.004	0.007
TAG 52:5.514	0.002	0.002	0.001	0.002	0.003	0.003	0.004	0.002	0.002	0.002	0.003	0.002	0.002	0.001	0.005	0.002	0.002	0.004
TAG 52:5.515	0.003	0.005	0.003	0.003	0.003	0.007	0.006	0.005	0.003	0.003	0.003	0.002	0.004	0.001	0.005	0.004	0.002	0.003
TAG 52:5.516	0.262	0.647	0.257	0.491	0.589	1.248	0.941	0.352	0.814	0.24	0.258	0.339	0.38	0.159	0.641	0.12	0.267	0.612
TAG 52:5.517	0.03	0.074	0.031	0.053	0.055	0.104	0.139	0.035	0.103	0.033	0.03	0.041	0.074	0.026	0.083	0.021	0.026	0.077
TAG 52:5.518	0.012	0.023	0.013	0.013	0.01	0.03	0.031	0.019	0.025	0.009	0.02	0.014	0.024	0.011	0.019	0.013	0.011	0.025
TAG 52:5.519	0.111	0.251	0.113	0.15	0.16	0.389	0.312	0.134	0.25	0.081	0.123	0.087	0.137	0.056	0.156	0.048	0.125	0.167
TAG 52:5.520	0.771	1.562	0.726	1.064	1.312	2.791	2.416	0.917	1.819	0.763	0.759	1.085	0.855	0.431	1.797	0.344	0.585	1.49
TAG 52:5.521	0.533	1.073	0.67	0.608	0.75	1.822	1.627	0.767	1.117	0.507	0.681	0.862	0.396	0.261	1.004	0.271	0.482	0.785
TAG 52:5.522	0.008	0.02	0.016	0.012	0.011	0.043	0.035	0.015	0.028	0.005	0.01	0.007	0.009	0.003	0.013	0.009	0.007	0.01
TAG 52:5.523	0.041	0.045	0.046	0.028	0.014	0.085	0.032	0.023	0.044	0.017	0.037	0.024	0.091	0.01	0.053	0.05	0.011	0.085
TAG 52:6(-FA 14:0).537	0.009	0.016	0.014	0.016	0.006	0.041	0.037	0.01	0.017	0.01	0.007	0.015	0.025	0.003	0.02	0.01	0.005	0.02
TAG 52:6(-FA 16:0).538	0.034	0.063	0.045	0.028	0.026	0.108	0.098	0.035	0.067	0.022	0.043	0.037	0.035	0.012	0.045	0.02	0.025	0.056
TAG 52:6(-FA 18:0).539	0.003	0.001	0.002	0.005	0.001	0.003	0.003	0.002	0.001	0.001	0.005	0.002	0.004	0.001	0.002	0.003	0.001	0.002
TAG 52:6.528	0.001	0.004	0.003	0.002	0.001	0.005	0.006	0.002	0.004	0.003	0.001	0.003	0.002	0.001	0.003	0.001	0.002	0.003
TAG 52:6.529	0.033	0.112	0.042	0.046	0.089	0.164	0.17	0.05	0.129	0.03	0.037	0.038	0.028	0.016	0.058	0.013	0.041	0.069
TAG 52:6.530	0.011	0.029	0.015	0.019	0.019	0.042	0.066	0.021	0.057	0.016	0.012	0.021	0.017	0.008	0.033	0.005	0.011	0.038
TAG 52:6.531	0.012	0.02	0.011	0.012	0.009	0.026	0.036	0.016	0.035	0.011	0.012	0.017	0.015	0.009	0.017	0.012	0.008	0.027
TAG 52:6.532	0.013	0.021	0.009	0.013	0.013	0.038	0.042	0.011	0.027	0.009	0.01	0.01	0.018	0.005	0.018	0.01	0.009	0.018
TAG 52:6.533	0.04	0.128	0.067	0.063	0.087	0.204	0.254	0.059	0.188	0.046	0.063	0.065	0.044	0.022	0.095	0.02	0.052	0.116
TAG 52:6.534	0.062	0.156	0.071	0.071	0.114	0.241	0.28	0.088	0.212	0.054	0.09	0.083	0.031	0.025	0.08	0.019	0.062	0.098
TAG 52:6.535	0.016	0.037	0.033	0.036	0.015	0.071	0.104	0.039	0.051	0.016	0.019	0.045	0.043	0.007	0.053	0.023	0.028	0.036
TAG 52:6.536	0.021	0.043	0.033	0.024	0.013	0.086	0.057	0.012	0.041	0.011	0.02	0.012	0.047	0.004	0.032	0.029	0.01	0.039
TAG 52:7(-FA 16:0).540	0.033	0.024	0.049	0.051	0.01	0.029	0.023	0.032	0.013	0.016	0.044	0.024	0.079	0.023	0.039	0.041	0.025	0.032
TAG 52:7(-FA 20:0).541	0.002	0.002	0.003	0.002	0.001	0.001	0.001	0.002	0.001	0.002	0.003	0.004	0.003	0.001	0.001	0.002	0.002	0.001
TAG 52:8(-FA 16:0).542	0.246	0.182	0.184	0.362	0.074	0.262	0.144	0.211	0.112	0.075	0.327	0.118	0.457	0.114	0.18	0.24	0.12	0.178
TAG 54:1(-FA 14:0).545	0.002	0.002	0.002	0.002	0.001	0.002	0.002	0.002	0.001	0.002	0.001	0.002	0.001	0.001	0.002	0.001	0.001	0.002
TAG 54:1(-FA 16:0).546	0.102	0.075	0.085	0.071	0.024	0.063	0.045	0.057	0.032	0.051	0.095	0.109	0.113	0.024	0.069	0.076	0.077	0.067
TAG 54:1(-FA 20:0).547	0.124	0.116	0.108	0.1	0.053	0.119	0.054	0.076	0.043	0.065	0.154	0.136	0.132	0.043	0.104	0.109	0.086	0.086
TAG 54:1.543	0.278	0.267	0.206	0.466	0.104	0.282	0.173	0.332	0.163	0.161	0.322	0.248	0.756	0.217	0.44	0.261	0.268	0.304
TAG 54:1.544	0.004	0.003	0.003	0.003	0.002	0.001	0.002	0.002	0.003	0.002	0.003	0.006	0.008	0.001	0.004	0.003	0.003	0.005
TAG 54:12(-FA 16:0).548	0.006	0.006	0.008	0.009	0.003	0.017	0.011	0.007	0.008	0.004	0.009	0.009	0.017	0.003	0.012	0.013	0.004	0.009
TAG 54:2(-FA 16:0).552	0.195	0.176	0.15	0.241	0.121	0.318	0.117	0.196	0.139	0.105	0.201	0.133	0.296	0.067	0.196	0.158	0.154	0.179
TAG 54:2(-FA 20:0).553	0.052	0.058	0.061	0.052	0.036	0.072	0.039	0.052	0.034	0.046	0.051	0.083	0.054	0.019	0.064	0.045	0.062	0.05
TAG 54:2.549	0.156	0.206	0.126	0.261	0.097	0.206	0.158	0.222	0.165	0.13	0.158	0.223	0.3	0.129	0.335	0.142	0.146	0.205
TAG 54:2.550	0.144	0.148	0.099	0.213	0.105	0.299	0.106	0.165	0.117	0.075	0.197	0.087	0.302	0.069	0.18	0.154	0.135	0.16
TAG 54:2.551	0.014	0.019	0.014	0.028	0.016	0.045	0.022	0.023	0.022	0.015	0.025	0.01	0.031	0.006	0.027	0.012	0.018	0.018
TAG 54:3(-FA 16:0).562	0.221	0.277	0.228	0.322	0.233	0.638	0.305	0.295	0.28	0.147	0.247	0.177	0.428	0.099	0.335	0.162	0.168	0.303
TAG 54:3(-FA 18:0).563	1.338	1.713	0.96	2.183	1.026	2.321	1.477	1.636	1.492	1.389	1.342	1.885	3.024	1.173	3.859	1.131	1.098	1.775
TAG 54:3.554	0.019	0.022	0.014	0.021	0.014	0.038	0.014	0.019	0.019	0.01	0.016	0.016	0.024	0.007	0.022	0.009	0.03	0.023
TAG 54:3.555	10.736	13.224	5.2	20.504	9.35	15.841	7.497	10.449	8.591	6.087	12.792	7.176	30.03	9.297	19.922	8.098	7.922	11.947
TAG 54:3.556	1.359	1.751	0.932	2.287	1.039	2.339	1.485	1.624	1.543	1.31	1.307	1.853	3.009	1.145	3.817	1.122	1.082	1.731
TAG 54:3.557	0.096	0.112	0.08	0.122	0.094	0.202	0.102	0.098	0.104	0.084	0.103	0.09	0.154	0.038	0.16	0.094	0.098	0.13
TAG 54:3.558	0.136	0.172	0.146	0.201	0.146	0.385	0.165	0.18	0.17	0.072	0.184	0.137	0.233	0.057	0.191	0.094	0.089	0.16
TAG 54:3.559	0.033	0.039	0.039	0.041	0.024	0.097	0.044	0.049	0.037	0.013	0.044	0.028	0.064	0.011	0.042	0.037	0.026	0.04
TAG 54:3.560	0.004	0.004	0.003	0.006	0.003	0.005	0.003	0.003	0.003	0.002	0.005	0.005	0.008	0.003	0.006	0.004	0.003	0.004
TAG 54:3.561	0.012	0.017	0.017	0.019	0.007	0.024	0.021	0.018	0.016	0.014	0.017	0.026	0.025	0.009	0.018	0.008	0.019	0.014
TAG 54:4(-FA 16:0).572	0.238	0.357	0.284	0.376	0.257	0.819	0.465	0.39	0.407	0.151	0.32	0.262	0.546	0.114	0.409	0.253	0.199	0.32
TAG 54:4(-FA 18:0).573	0.509	0.758	0.425	0.698	0.419	0.905	0.784	0.696	0.789	0.719	0.475	1.088	0.841	0.404	1.549	0.371	0.422	0.718
TAG 54:4.564	0.018	0.035	0.018	0.035	0.025	0.071	0.034	0.027	0.038	0.011	0.023	0.017	0.029	0.01	0.033	0.011	0.022	0.034
TAG 54:4.565	0.004	0.003	0.003	0.006	0.002	0.006	0.004	0.003	0.005	0.003	0.003	0.006	0.005	0.003	0.005	0.003	0.003	0.005
TAG 54:4.566	4.27	5.857	2.258	8.335	4.917	8.439	5.177	4.49	6.097	3.871	4.087	5.692	10.42	3.471	12.737	2.821	2.905	6.138
TAG 54:4.567	0.105	0.182	0.085	0.145	0.104	0.197	0.213	0.161	0.178	0.099	0.146	0.179	0.128	0.083	0.166	0.073	0.125	0.117
TAG 54:4.568	0.012	0.02	0.011	0.019	0.016	0.03	0.021	0.015	0.021	0.009	0.015	0.013	0.017	0.008	0.024	0.007	0.013	0.019
TAG 54:4.569	0.221	0.313	0.25	0.3	0.21	0.86	0.344	0.353	0.325	0.093	0.334	0.173	0.412	0.098	0.259	0.223	0.201	0.236
TAG 54:4.570	0.113	0.148	0.135	0.185	0.062	0.261	0.155	0.178	0.1	0.072	0.12	0.198	0.468	0.046	0.233	0.184	0.125	0.164
TAG 54:4.571	0.014	0.02	0.009	0.029	0.019	0.024	0.016	0.013	0.015	0.01	0.016	0.011	0.033	0.013	0.036	0.009	0.011	0.019
TAG 54:5(-FA 14:0).582	0.003	0.006	0.005	0.006	0.003	0.014	0.012	0.004	0.007	0.003	0.005	0.005	0.012	0.002	0.008	0.004	0.004	0.005
TAG 54:5(-FA 16:0).583	0.332	0.428	0.363	0.483	0.288	0.982	0.552	0.478	0.439	0.207	0.37	0.402	1.095	0.144	0.597	0.45	0.29	0.452
TAG 54:5(-FA 18:0).584	0.06	0.103	0.061	0.069	0.058	0.123	0.139	0.08	0.121	0.078	0.072	0.124	0.066	0.037	0.122	0.036	0.065	0.074
TAG 54:5.574	0.024	0.051	0.027	0.05	0.034	0.108	0.065	0.048	0.065	0.015	0.031	0.023	0.046	0.009	0.041	0.02	0.032	0.043
TAG 54:5.575	2.228	3.776	1.459	3.568	3.116	4.871	4.454	2.477	4.36	2.338	2.049	3.775	4.098	1.644	7.384	1.272	1.531	3.633
TAG 54:5.576	3.029	4.703	1.726	5.167	4.057	6.289	5.838	3.212	6.189	3.401	2.421	5.503	5.443	2.267	12.228	1.55	1.754	5.243
TAG 54:5.577	0.396	0.79	0.337	0.485	0.632	0.955	0.958	0.5	0.808	0.329	0.516	0.487	0.407	0.275	0.67	0.194	0.363	0.526
TAG 54:5.578	0.139	0.231	0.183	0.184	0.16	0.572	0.356	0.242	0.333	0.091	0.186	0.172	0.219	0.054	0.267	0.118	0.134	0.199
TAG 54:5.579	0.743	0.862	0.696	1.124	0.459	2.056	1.138	1.288	0.683	0.459	0.794	1.052	2.909	0.377	1.532	1.065	0.796	1.044
TAG 54:5.580	0.03	0.032	0.021	0.023	0.013	0.054	0.03	0.017	0.027	0.013	0.021	0.02	0.065	0.009	0.033	0.033	0.009	0.037
TAG 54:5.581	0.012	0.02	0.006	0.022	0.016	0.024	0.023	0.017	0.019	0.012	0.01	0.02	0.025	0.01	0.032	0.005	0.008	0.015
TAG 54:6(-FA 16:0).594	0.26	0.353	0.264	0.347	0.163	0.717	0.446	0.286	0.324	0.21	0.208	0.372	0.897	0.116	0.533	0.324	0.174	0.448
TAG 54:6(-FA 18:0).595	0.005	0.012	0.01	0.007	0.009	0.014	0.018	0.008	0.015	0.005	0.007	0.009	0.007	0.003	0.009	0.005	0.007	0.007
TAG 54:6.585	0.04	0.072	0.043	0.055	0.036	0.153	0.1	0.05	0.083	0.019	0.038	0.03	0.077	0.013	0.056	0.042	0.049	0.061
TAG 54:6.586	1.032	2.028	0.846	1.411	1.594	2.381	3.386	1.312	2.92	1.436	0.933	2.422	1.427	0.719	3.87	0.537	0.633	1.919
TAG 54:6.587	0.372	0.766	0.35	0.373	0.656	0.934	1.318	0.428	1.076	0.372	0.439	0.567	0.261	0.232	0.658	0.147	0.269	0.548
TAG 54:6.588	0.023	0.049	0.032	0.025	0.027	0.102	0.093	0.043	0.07	0.014	0.029	0.027	0.022	0.006	0.032	0.016	0.022	0.032
TAG 54:6.589	0.486	0.807	0.578	0.735	0.401	1.486	1.338	0.908	0.737	0.48	0.472	1.097	1.611	0.268	1.389	0.648	0.605	0.908
TAG 54:6.590	0.228	0.295	0.208	0.148	0.144	0.57	0.274	0.114	0.286	0.128	0.161	0.122	0.524	0.064	0.289	0.286	0.075	0.311
TAG 54:6.591	0.003	0.008	0.004	0.004	0.006	0.008	0.009	0.006	0.01	0.003	0.005	0.006	0.003	0.002	0.006	0.002	0.005	0.009
TAG 54:6.592	0.157	0.157	0.149	0.188	0.067	0.32	0.089	0.07	0.109	0.13	0.08	0.15	0.741	0.056	0.24	0.254	0.045	0.357
TAG 54:6.593	0.003	0.004	0.003	0.003	0.002	0.007	0.008	0.003	0.006	0.003	0.004	0.004	0.005	0.001	0.005	0.002	0.004	0.005
TAG 54:7(-FA 18:0).602	0.018	0.007	0.01	0.018	0.002	0.008	0.009	0.009	0.007	0.007	0.013	0.007	0.027	0.013	0.011	0.01	0.007	0.012
TAG 54:7.596	0.029	0.048	0.034	0.037	0.028	0.109	0.072	0.031	0.056	0.024	0.026	0.035	0.063	0.011	0.049	0.029	0.029	0.069
TAG 54:7.597	0.005	0.007	0.006	0.006	0.004	0.008	0.01	0.007	0.007	0.006	0.005	0.005	0.006	0.001	0.006	0.002	0.005	0.007
TAG 54:7.598	0.007	0.007	0.004	0.007	0.003	0.005	0.004	0.005	0.004	0.003	0.008	0.006	0.011	0.004	0.006	0.004	0.004	0.005
TAG 54:7.599	0.188	0.385	0.203	0.176	0.307	0.433	0.861	0.198	0.653	0.235	0.21	0.393	0.145	0.107	0.365	0.089	0.113	0.333
TAG 54:7.600	0.14	0.223	0.162	0.099	0.104	0.415	0.282	0.091	0.293	0.108	0.088	0.111	0.276	0.048	0.247	0.159	0.049	0.307
TAG 54:7.601	0.075	0.101	0.08	0.12	0.074	0.366	0.126	0.051	0.119	0.072	0.046	0.061	0.286	0.03	0.148	0.109	0.033	0.216
TAG 54:8(-FA 16:0).605	0.026	0.017	0.028	0.034	0.009	0.027	0.018	0.021	0.013	0.014	0.03	0.029	0.058	0.01	0.027	0.029	0.018	0.025
TAG 54:8(-FA 18:0).606	0.046	0.031	0.032	0.08	0.018	0.054	0.034	0.05	0.029	0.025	0.072	0.03	0.127	0.047	0.043	0.043	0.03	0.038
TAG 54:8(-FA 20:0).607	0.003	0.004	0.007	0.004	0.002	0.005	0.002	0.002	0.001	0.003	0.005	0.004	0.006	0.001	0.003	0.005	0.003	0.003
TAG 54:8.603	0.085	0.063	0.064	0.116	0.038	0.098	0.052	0.071	0.052	0.038	0.112	0.046	0.191	0.063	0.082	0.076	0.053	0.065
TAG 54:8.604	0.018	0.032	0.031	0.014	0.021	0.053	0.059	0.014	0.054	0.014	0.015	0.018	0.023	0.006	0.028	0.021	0.009	0.05
TAG 54:9(-FA 16:0).609	0.082	0.072	0.053	0.126	0.037	0.118	0.047	0.067	0.048	0.034	0.095	0.071	0.195	0.031	0.088	0.084	0.04	0.069
TAG 54:9(-FA 18:0).610	0.042	0.034	0.027	0.067	0.023	0.048	0.037	0.049	0.032	0.026	0.044	0.037	0.092	0.03	0.044	0.038	0.032	0.037
TAG 54:9.608	0.568	0.405	0.31	0.868	0.285	0.721	0.376	0.449	0.388	0.238	0.752	0.278	1.224	0.428	0.531	0.457	0.28	0.428
TAG 56:1(-FA 18:0).612	0.018	0.017	0.014	0.011	0.004	0.007	0.008	0.013	0.008	0.014	0.022	0.022	0.028	0.008	0.015	0.022	0.021	0.016
TAG 56:1(-FA 20:0).613	0.027	0.02	0.016	0.02	0.009	0.014	0.009	0.014	0.011	0.018	0.025	0.031	0.03	0.014	0.021	0.019	0.02	0.021
TAG 56:1.611	0.023	0.022	0.017	0.019	0.006	0.014	0.011	0.016	0.015	0.019	0.033	0.029	0.035	0.011	0.023	0.022	0.026	0.022
TAG 56:2(-FA 16:0).618	0.023	0.011	0.017	0.017	0.006	0.019	0.014	0.015	0.018	0.013	0.019	0.019	0.031	0.005	0.015	0.014	0.014	0.027
TAG 56:2(-FA 18:0).619	0.024	0.027	0.023	0.042	0.01	0.025	0.017	0.029	0.019	0.014	0.033	0.026	0.057	0.014	0.033	0.022	0.032	0.032
TAG 56:2(-FA 20:0).620	0.085	0.06	0.052	0.057	0.021	0.038	0.025	0.038	0.028	0.055	0.075	0.09	0.079	0.041	0.071	0.056	0.068	0.044
TAG 56:2.614	0.133	0.092	0.064	0.11	0.034	0.062	0.035	0.057	0.047	0.073	0.148	0.14	0.182	0.065	0.113	0.083	0.115	0.085
TAG 56:2.615	0.012	0.013	0.01	0.011	0.004	0.009	0.007	0.009	0.012	0.013	0.017	0.023	0.011	0.005	0.016	0.01	0.012	0.015
TAG 56:2.616	0.024	0.024	0.014	0.042	0.01	0.028	0.011	0.026	0.019	0.014	0.032	0.018	0.058	0.013	0.031	0.024	0.027	0.026
TAG 56:2.617	0.018	0.015	0.014	0.016	0.006	0.021	0.009	0.012	0.011	0.012	0.019	0.013	0.035	0.004	0.014	0.011	0.012	0.017
TAG 56:3(-FA 16:0).626	0.014	0.017	0.013	0.019	0.008	0.027	0.016	0.018	0.02	0.013	0.018	0.015	0.033	0.004	0.014	0.012	0.012	0.021
TAG 56:3(-FA 18:0).627	0.03	0.037	0.024	0.044	0.021	0.053	0.035	0.039	0.035	0.025	0.033	0.032	0.062	0.014	0.05	0.028	0.027	0.038
TAG 56:3(-FA 20:0).628	0.064	0.057	0.039	0.038	0.022	0.03	0.034	0.033	0.034	0.045	0.057	0.078	0.055	0.028	0.058	0.043	0.048	0.039
TAG 56:3.621	0.002	0.002	0.002	0.004	0.001	0.002	0.002	0.002	0.003	0.003	0.003	0.003	0.005	0.001	0.003	0.002	0.004	0.004
TAG 56:3.622	0.065	0.062	0.037	0.039	0.031	0.04	0.035	0.038	0.042	0.054	0.055	0.085	0.065	0.026	0.074	0.035	0.046	0.042
TAG 56:3.623	0.101	0.075	0.041	0.12	0.054	0.098	0.041	0.069	0.066	0.077	0.102	0.051	0.231	0.047	0.12	0.068	0.093	0.087
TAG 56:3.624	0.015	0.023	0.014	0.023	0.011	0.037	0.018	0.024	0.018	0.011	0.026	0.013	0.032	0.008	0.025	0.013	0.015	0.021
TAG 56:3.625	0.008	0.01	0.008	0.009	0.005	0.02	0.009	0.009	0.008	0.003	0.01	0.007	0.018	0.005	0.008	0.01	0.006	0.01
TAG 56:4(-FA 16:0).634	0.02	0.025	0.028	0.032	0.014	0.064	0.032	0.03	0.023	0.016	0.026	0.024	0.05	0.009	0.033	0.027	0.021	0.034
TAG 56:4(-FA 18:0).635	0.056	0.079	0.067	0.098	0.053	0.173	0.075	0.079	0.081	0.045	0.091	0.069	0.167	0.041	0.119	0.075	0.055	0.09
TAG 56:4.629	0.187	0.214	0.133	0.24	0.163	0.342	0.169	0.171	0.183	0.138	0.206	0.148	0.357	0.095	0.305	0.141	0.117	0.201
TAG 56:4.630	0.07	0.072	0.043	0.081	0.076	0.078	0.047	0.048	0.068	0.078	0.061	0.068	0.156	0.041	0.135	0.046	0.051	0.074
TAG 56:4.631	0.061	0.065	0.05	0.082	0.046	0.108	0.067	0.051	0.074	0.032	0.075	0.046	0.112	0.023	0.1	0.04	0.039	0.051
TAG 56:4.632	0.053	0.06	0.049	0.063	0.038	0.14	0.05	0.071	0.07	0.035	0.073	0.044	0.104	0.03	0.083	0.058	0.041	0.049
TAG 56:4.633	0.054	0.057	0.055	0.063	0.034	0.126	0.04	0.056	0.052	0.045	0.052	0.083	0.18	0.034	0.127	0.079	0.041	0.074
TAG 56:5(-FA 18:0).642	0.175	0.202	0.14	0.2	0.123	0.416	0.147	0.184	0.161	0.126	0.172	0.175	0.51	0.114	0.343	0.205	0.123	0.174
TAG 56:5.636	0.329	0.425	0.299	0.49	0.273	0.805	0.364	0.41	0.368	0.22	0.399	0.34	0.94	0.19	0.619	0.348	0.252	0.326
TAG 56:5.637	0.096	0.111	0.069	0.137	0.095	0.186	0.145	0.094	0.148	0.101	0.102	0.125	0.157	0.064	0.222	0.068	0.055	0.124
TAG 56:5.638	0.029	0.038	0.015	0.03	0.023	0.034	0.029	0.021	0.033	0.04	0.021	0.036	0.042	0.015	0.062	0.017	0.02	0.03
TAG 56:5.639	0.046	0.063	0.044	0.06	0.038	0.101	0.068	0.061	0.077	0.042	0.055	0.058	0.066	0.022	0.1	0.025	0.031	0.048
TAG 56:5.640	0.146	0.173	0.149	0.141	0.098	0.32	0.164	0.192	0.17	0.074	0.199	0.101	0.225	0.066	0.185	0.126	0.132	0.116
TAG 56:5.641	0.444	0.491	0.361	0.567	0.273	1.108	0.353	0.514	0.339	0.341	0.387	0.514	1.426	0.316	0.935	0.539	0.342	0.456
TAG 56:6(-FA 16:0).649	0.374	0.429	0.317	0.413	0.252	1.015	0.307	0.255	0.299	0.193	0.342	0.291	1.095	0.154	0.65	0.445	0.164	0.379
TAG 56:6(-FA 18:0).650	0.123	0.146	0.107	0.12	0.075	0.27	0.126	0.123	0.135	0.121	0.091	0.171	0.315	0.068	0.286	0.124	0.069	0.146
TAG 56:6.643	0.559	0.659	0.503	0.68	0.404	1.394	0.569	0.485	0.528	0.344	0.589	0.481	1.648	0.271	0.996	0.659	0.357	0.555
TAG 56:6.644	0.012	0.026	0.014	0.013	0.016	0.038	0.035	0.015	0.027	0.01	0.018	0.014	0.011	0.006	0.019	0.008	0.011	0.015
TAG 56:6.645	0.104	0.16	0.134	0.108	0.097	0.246	0.192	0.156	0.203	0.07	0.141	0.142	0.151	0.049	0.179	0.085	0.088	0.109
TAG 56:6.646	0.719	0.796	0.604	0.822	0.418	1.515	0.947	0.883	0.695	0.574	0.648	0.971	2.194	0.449	1.537	0.829	0.64	0.794
TAG 56:6.647	0.051	0.061	0.047	0.04	0.026	0.098	0.046	0.031	0.075	0.029	0.033	0.033	0.124	0.021	0.07	0.062	0.017	0.055
TAG 56:6.648	0.101	0.097	0.094	0.122	0.064	0.25	0.079	0.049	0.084	0.094	0.069	0.104	0.458	0.075	0.169	0.164	0.036	0.228
TAG 56:7.651	0.339	0.42	0.277	0.339	0.228	0.81	0.435	0.229	0.359	0.315	0.223	0.403	1.116	0.176	0.622	0.421	0.185	0.485
TAG 56:7.652	0.273	0.413	0.261	0.284	0.241	0.677	0.479	0.265	0.408	0.267	0.247	0.429	0.697	0.139	0.663	0.303	0.173	0.375
TAG 56:7.653	0.023	0.037	0.029	0.019	0.019	0.066	0.065	0.029	0.055	0.018	0.023	0.027	0.024	0.011	0.029	0.017	0.019	0.025
TAG 56:7.654	0.033	0.073	0.054	0.033	0.041	0.103	0.104	0.062	0.111	0.037	0.045	0.076	0.048	0.013	0.071	0.035	0.039	0.043
TAG 56:7.655	0.388	0.6	0.407	0.471	0.274	0.718	0.911	0.565	0.565	0.419	0.348	0.856	1.108	0.231	0.924	0.516	0.416	0.54
TAG 56:7.656	0.146	0.174	0.11	0.118	0.082	0.228	0.174	0.067	0.188	0.1	0.108	0.079	0.314	0.056	0.19	0.166	0.045	0.195
TAG 56:7.657	0.865	0.779	0.54	0.816	0.549	2.484	0.647	0.34	0.671	0.892	0.445	0.728	3.882	0.498	1.455	1.244	0.225	1.622
TAG 56:8.658	0.12	0.294	0.193	0.145	0.095	0.249	0.528	0.242	0.28	0.205	0.127	0.466	0.305	0.079	0.349	0.189	0.181	0.224
TAG 56:8.659	0.122	0.144	0.121	0.061	0.082	0.173	0.193	0.058	0.215	0.122	0.076	0.098	0.196	0.04	0.186	0.129	0.041	0.183
TAG 56:8.660	0.603	0.548	0.364	0.497	0.443	1.503	0.632	0.223	0.622	0.816	0.26	0.665	1.852	0.354	1.276	0.614	0.146	1.324
TAG 58:10.661	0.054	0.112	0.089	0.036	0.02	0.102	0.258	0.078	0.107	0.06	0.029	0.192	0.174	0.023	0.103	0.103	0.057	0.098
TAG 58:10.662	0.118	0.122	0.077	0.059	0.084	0.165	0.167	0.05	0.185	0.234	0.046	0.178	0.272	0.067	0.199	0.136	0.031	0.253
TAG 58:3.663	0.022	0.018	0.01	0.018	0.009	0.012	0.01	0.011	0.014	0.025	0.03	0.022	0.05	0.009	0.029	0.017	0.016	0.02
TAG 58:3.664	0.015	0.014	0.006	0.011	0.005	0.008	0.004	0.007	0.01	0.014	0.02	0.014	0.03	0.004	0.013	0.012	0.012	0.011
TAG 58:5(-FA 18:0).667	0.015	0.012	0.01	0.015	0.008	0.031	0.014	0.018	0.013	0.008	0.013	0.01	0.034	0.008	0.023	0.016	0.012	0.015
TAG 58:5.665	0.021	0.026	0.017	0.032	0.014	0.045	0.029	0.022	0.022	0.018	0.025	0.031	0.07	0.008	0.032	0.021	0.021	0.024
TAG 58:5.666	0.011	0.011	0.007	0.009	0.005	0.008	0.009	0.007	0.012	0.022	0.012	0.02	0.028	0.004	0.018	0.008	0.008	0.009
TAG 58:6(-FA 18:0).669	0.024	0.045	0.025	0.038	0.02	0.08	0.034	0.025	0.03	0.022	0.026	0.04	0.094	0.016	0.054	0.041	0.017	0.034
TAG 58:6.668	0.053	0.067	0.045	0.101	0.04	0.147	0.07	0.056	0.058	0.038	0.059	0.051	0.188	0.03	0.112	0.069	0.044	0.069
TAG 58:7.670	0.029	0.041	0.039	0.047	0.027	0.082	0.055	0.034	0.052	0.037	0.034	0.051	0.081	0.019	0.07	0.041	0.024	0.053
TAG 58:7.671	0.018	0.019	0.028	0.02	0.012	0.05	0.037	0.031	0.033	0.014	0.02	0.03	0.046	0.008	0.033	0.02	0.018	0.023
TAG 58:8.672	0.068	0.071	0.045	0.053	0.05	0.107	0.097	0.044	0.089	0.083	0.043	0.075	0.152	0.037	0.131	0.083	0.029	0.112
TAG 58:8.673	0.016	0.02	0.031	0.011	0.008	0.043	0.037	0.028	0.027	0.009	0.019	0.031	0.022	0.005	0.021	0.018	0.016	0.013
TAG 58:8.674	0.029	0.047	0.053	0.032	0.017	0.093	0.095	0.058	0.051	0.028	0.032	0.076	0.164	0.017	0.061	0.051	0.049	0.052
TAG 58:8.675	0.322	0.235	0.156	0.219	0.181	0.451	0.221	0.113	0.285	0.389	0.15	0.249	1.041	0.219	0.451	0.418	0.089	0.545
TAG 58:9.676	0.053	0.103	0.114	0.055	0.029	0.124	0.23	0.119	0.102	0.062	0.06	0.177	0.171	0.028	0.131	0.123	0.083	0.099
TAG 64:8.677	0.004	0.005	0.004	0.004	0.002	0.003	0.003	0.001	0.002	0.002	0.004	0.004	0.006	0.004	0.003	0.002	0.002	0.003

## Sheet: Lipidomics Non-keto
Sample Name	B1	B2	B3	B4	B5	B6	B7	B8	B9	B10	B11	B12
Type	No-Treatment_W0	No-Treatment_W0	No-Treatment_W0	No-Treatment_W0	No-Treatment_W0	No-Treatment_W0	No-Treatment_W12	No-Treatment_W12	No-Treatment_W12	No-Treatment_W12	No-Treatment_W12	No-Treatment_W12
Cholesterolesters
CE 14:0-1	0.293	0.18	0.25	0.323	0.471	0.377	0.276	0.292	0.222	0.297	0.171	0.122
CE 16:0-2	8.351	5.369	6.1	7.014	8.251	6.329	8.184	6.176	6.703	8.629	7.593	4.73
CE 16:1-3	1.518	1.041	1.413	4.189	3.786	2.108	1.567	1.609	1.349	2.995	1.617	1.369
CE 18:0-4	0.778	0.608	0.879	0.622	0.703	0.803	0.788	0.741	0.674	0.914	0.621	0.465
CE 18:1-5	21.888	17.523	16.746	19.838	24.973	19.612	21.81	21.757	18.472	24.938	18.864	14.23
CE 18:2-6	69.168	54.662	55.107	64.193	76.691	70.047	73.569	69.182	54.252	78.848	75.121	51.926
CE 18:3-7	2.052	3.621	2.009	3.275	4.252	3.481	1.952	9.896	1.675	2.735	1.573	1.591
CE 2:0-8	3.756	3.82	3.279	3.427	3.752	4.004	3.473	3.6	3.395	3.586	3.294	3.137
CE 20:1-9	0.101	0.089	0.068	0.054	0.109	0.073	0.098	0.062	0.067	0.072	0.108	0.049
CE 20:3-10	0.068	0.064	0.059	0.056	0.108	0.065	0.066	0.073	0.069	0.089	0.058	0.038
CE 20:4-11	20.79	22.851	23.278	24.028	19.611	22.534	20.401	22.637	35.504	35.519	16.374	18.721
CE 20:5-12	5.204	3.28	1.343	1.414	1.292	1.848	4.941	2.412	0.98	1.218	0.739	0.816
CE 22:3-13	0.022	0.027	0.026	0.019	0.027	0.024	0.024	0.025	0.034	0.034	0.016	0.019
CE 24:1-14	0.007	0.004	0.007	0.008	0.014	0.005	0.007	0.004	0.005	0.006	0.01	0.004
CE 26:3-15	0.013	0.013	0.009	0.011	0.018	0.02	0.017	0.013	0.011	0.015	0.014	0.017
CE 26:5-16	0.013	0.009	0.008	0.014	0.014	0.016	0.014	0.008	0.008	0.005	0.014	0.009
CE 30:0-17	0.03	0.024	0.04	0.014	0.03	0.024	0.025	0.028	0.021	0.029	0.037	0.017
CE 30:1-18	0.058	0.047	0.347	0.047	0.047	0.037	0.047	0.041	0.034	0.038	0.031	0.04
CE 30:2-19	0.491	0.339	0.351	0.302	0.443	0.365	0.529	0.362	0.336	0.415	0.392	0.291
CE 30:3-20	7.966	6.788	5.816	5.31	8.504	6.231	8.852	7.243	5.979	7.944	7.805	5.057
CE 30:4-21	0.028	0.026	0.025	0.03	0.032	0.035	0.024	0.025	0.031	0.026	0.031	0.018
CE 34:0-22	0.112	0.089	0.102	0.085	0.14	0.114	0.144	0.108	0.082	0.138	0.092	0.085
CE 34:1-23	0.545	0.406	0.325	0.281	0.612	0.461	0.542	0.478	0.257	0.434	0.503	0.281
CE 34:3-24	0.074	0.076	0.054	0.061	0.072	0.086	0.072	0.061	0.054	0.066	0.068	0.073
Ceramides
Cer d18:0/12:0 (2OH)-25	0.049	0.036	0.05	0.041	0.049	0.045	0.041	0.042	0.044	0.047	0.046	0.043
Cer d18:0/16:0 (2OH)-27	0.102	0.098	0.112	0.104	0.093	0.109	0.09	0.094	0.114	0.109	0.115	0.119
Cer d18:0/22:0 (OH)-32	0.065	0.098	0.067	0.086	0.068	0.069	0.069	0.132	0.05	0.1	0.079	0.087
Cer d18:0/24:0 (OH)-35	0.042	0.035	0.038	0.042	0.049	0.041	0.046	0.056	0.037	0.054	0.039	0.041
Cer d18:1/12:0 -26	0.125	0.096	0.133	0.115	0.123	0.112	0.113	0.111	0.114	0.111	0.138	0.108
Cer d18:1/16:0 (2OH)-29	7.404	7.152	6.464	6.657	6.815	7.704	6.583	7.203	7.127	6.232	7.256	7.695
Cer d18:1/16:0 -28	0.031	0.022	0.021	0.031	0.035	0.017	0.03	0.027	0.018	0.033	0.033	0.022
Cer d18:1/16:1-30	0.718	0.684	0.686	0.745	0.709	0.738	0.668	0.741	0.713	0.653	0.762	0.773
Cer d18:1/16:2-31	0.619	0.562	0.623	0.613	0.64	0.626	0.632	0.624	0.638	0.581	0.655	0.649
Cer d18:1/22:1 (OH)-34	0.062	0.072	0.054	0.09	0.07	0.08	0.074	0.125	0.062	0.075	0.067	0.07
Cer d18:1/22:1 -33	0.015	0.016	0.015	0.023	0.016	0.021	0.019	0.026	0.011	0.022	0.026	0.021
Cer d18:1/24:0-36	0.283	0.241	0.239	0.349	0.285	0.298	0.309	0.369	0.255	0.395	0.274	0.249
Cer d18:1/24:1 (OH)-38	0.019	0.013	0.018	0.019	0.027	0.012	0.021	0.025	0.015	0.018	0.031	0.028
Cer d18:1/24:1-37	0.062	0.054	0.054	0.082	0.052	0.081	0.071	0.069	0.05	0.074	0.05	0.064
Glycoceramides
Hex2Cer 26:0;3-66	0.002	0	0.002	0.002	0.002	0.002	0.002	0.002	0.001	0.001	0.002	0
Hex2Cer 26:1;2-67	0.003	0.003	0.005	0.005	0.004	0.005	0.005	0.002	0.003	0.002	0.003	0.003
Hex2Cer 28:0;3-68	0.003	0.004	0.003	0.002	0.004	0	0.004	0.003	0.002	0.004	0.003	0.002
Hex2Cer 28:3;2-69	0.009	0.01	0.005	0.006	0.01	0.005	0.006	0.011	0.007	0.007	0.009	0.007
Hex2Cer 30:0;2-70	0.01	0.013	0.014	0.015	0.014	0.012	0.012	0.014	0.016	0.014	0.013	0.015
Hex2Cer 30:0;3-71	0.072	0.068	0.065	0.07	0.065	0.07	0.071	0.071	0.064	0.068	0.063	0.078
Hex2Cer 32:0;3-72	0.003	0.001	0.002	0.002	0	0.003	0.003	0.002	0.002	0.002	0.002	0.002
Hex2Cer 34:1;2-73	0.11	0.052	0.049	0.052	0.113	0.06	0.095	0.06	0.045	0.074	0.131	0.064
Hex2Cer 38:2;2-74	0.011	0.009	0.017	0.012	0.015	0.006	0.008	0.009	0.016	0.01	0.017	0.015
HexCer 30:0;3-75	0.089	0.109	0.096	0.097	0.095	0.092	0.091	0.097	0.084	0.095	0.096	0.101
HexCer 30:1;2-76	0.065	0.059	0.064	0.059	0.062	0.068	0.07	0.064	0.067	0.068	0.08	0.063
HexCer 34:0;3-77	0.051	0.033	0.025	0.025	0.046	0.028	0.045	0.041	0.022	0.038	0.056	0.036
HexCer 34:1;2-78	0.004	0.004	0.004	0.003	0.004	0.003	0.006	0.003	0.002	0.005	0.009	0.004
HexCer 34:1;2-79	0.003	0.003	0.002	0.002	0.003	0.003	0.004	0.003	0.001	0.004	0.004	0.003
HexCer 34:1;3-80	0.003	0.002	0.002	0.003	0.003	0.001	0.004	0.003	0.002	0	0.002	0.002
HexCer 36:1;2-81	0.007	0.007	0.004	0.003	0.008	0.008	0.005	0.006	0.003	0.005	0.01	0.005
HexCer 36:1;3-82	0	0.002	0.001	0.002	0.002	0.002	0.002	0.003	0.002	0	0.002	0.002
HexCer 40:0;3-83	0.052	0.046	0.028	0.03	0.055	0.034	0.053	0.055	0.034	0.042	0.08	0.032
HexCer 40:2;2-84	0.003	0.001	0.002	0.003	0.005	0.005	0.004	0.003	0.003	0.003	0.003	0.004
HexCer 40:2;3-85	0.021	0.031	0.014	0.012	0.032	0.022	0.021	0.024	0.011	0.017	0.035	0.016
HexCer 40:2;3-86	0.003	0.002	0.002	0	0.003	0.003	0.003	0.004	0.003	0.002	0.003	0.002
HexCer 40:3;3-87	0.006	0.005	0.002	0.003	0.006	0.003	0.006	0.007	0.002	0.003	0.006	0.004
HexCer 42:0;3-88	0.074	0.061	0.036	0.047	0.083	0.053	0.078	0.065	0.039	0.059	0.099	0.05
HexCer 42:1;3-89	0.014	0.01	0.006	0.009	0.014	0.008	0.014	0.012	0.007	0.007	0.015	0.009
HexCer 42:2;2-90	0.046	0.035	0.027	0.022	0.054	0.02	0.045	0.035	0.02	0.036	0.066	0.027
HexCer 44:0;4-91	0.012	0.01	0.028	0.021	0.012	0.019	0.015	0.017	0.019	0.026	0.016	0.024
HexCer 48:2;2-92	0.011	0.017	0.042	0.05	0.009	0.027	0.015	0.026	0.031	0.04	0.022	0.04
Lysophospholipids
LysoPA 18:1	0.154742	0.276287	0.379742	0.45245	0.333831	0.174741	0.28188	0.456405	0.324238	0.1636	0.247901	0.305071
LysoPA 16:0	0.0230337	0.0364868	0.0226647	0.0338343	0.0331835	0.0335333	0.0364025	0.0205856	0.0138633	0.0188451	0.0283673	0.0329648
LysoPA 18:2	0.132769	0.0893882	0.0861475	0.0644167	0.0692634	0.0722344	0.0581824	0.0669793	0.0391146	0.0457705	0.0803427	0.106278
LysoPC 14:0	0.0855167	0.116885	0.0431731	0.0544845	0.0879384	0.0992298	0.0574807	0.0591326	0.0730746	0.0697938	0.0666324	0.0255559
LysoPC 16:0	0.083553	0.0555508	0.0355451	0.0802393	0.0424847	0.120022	0.0477263	0.0312891	0.0626878	0.0184941	0.0648195	0.0284532
LysoPC 16:1	2.26514	2.5743	1.11634	2.89887	2.86054	1.0424	2.4646	3.73371	2.53916	2.84985	3.3429	2.40665
LysoPC 18:0	0.724838	0.950133	1.08724	0.65627	0.769061	0.905475	0.807416	0.815865	0.733996	1.22561	0.784496	0.912277
LysoPC 18:1	0.213892	0.279059	0.0926729	0.301758	0.214483	0.142406	0.147781	0.415685	0.191926	0.582121	0.0903022	0.0961072
LysoPC 18:2	0.995505	1.3634	1.33516	1.15545	1.11529	1.22701	1.9625	0.633422	0.395053	1.01866	0.86109	0.774017
LysoPC 18:3	0.22603	0.240073	0.163563	0.29082	0.329115	0.359841	0.248955	0.167876	0.263179	0.250424	0.159867	0.0909411
LysoPC 20:4	0.127757	1.3793	0.482393	0.904527	0.608808	0.311698	0.435829	0.465582	0.358024	1.80389	0.819024	0.456758
LysoPC 20:5	0.132641	0.422604	0.236415	0.252261	0.191663	0.125533	0.257471	0.410305	0.213534	0.534675	0.284249	0.343127
LysoPE 14:0	0.0708579	0.0531688	0.0315428	0.0250809	0.051897	0.0307804	0.105193	0.0563805	0.0641902	0.0462053	0.037764	0.0716641
LysoPE 14:1	0.0106851	0.0210721	0.0114299	0.0403431	0.035671	0.0109928	0.0355999	0.0423308	0.0368572	0.0285545	0.0314422	0.0151382
LysoPE 16:0	0.742575	1.20051	1.28859	0.69732	1.26127	1.44051	1.86838	0.981306	0.547701	1.44795	1.15981	1.31413
LysoPE 18:0	0.0142825	0.0483646	0.0702662	0.0179398	0.0168129	0.0215991	0.0657982	0.0107887	0.0069532	0.00394682	0.193429	0.0136804
LysoPE 18:1	0.0545564	0.0396972	0.178452	0.128185	0.0774103	0.108742	0.0691006	0.25738	0.0959701	0.0955843	0.0248701	0.0342968
LysoPE 18:2	0.0509186	0.0357833	0.0396848	0.0193236	0.0402087	0.0441962	0.0481432	0.0308904	0.0627067	0.0181482	0.0844323	0.0208824
LysoPE 18:3	0.043864	0.0204571	0.0266848	0.0273783	0.0169018	0.0201401	0.0185966	0.030587	0.0652812	0.0302366	0.0365103	0.119473
LysoPE 20:4	0.0100193	0.015749	0.00950507	0.010334	0.00924839	0.0198774	0.0142477	0.0113925	0.0117616	0.0134606	0.0145468	0.0176848
LysoPE 20:5	0.0100481	0.0192199	0.00467489	0.0046223	0.015354	0.0162803	0.0280593	0.0107315	0.0237385	0.00957618	0.0299024	0.0129681
Phosphatidylcholines
PC 30:0-105	0.429	0.175	0.275	0.374	0.595	0.237	0.302	0.34	0.216	0.366	0.358	0.189
PC 30:1-106	4.356	2.478	2.604	2.746	4.179	2.04	4.76	3.101	2.526	3.335	4.891	2.262
PC 30:2-107	0.458	0.266	0.317	0.419	0.44	0.306	0.514	0.325	0.272	0.474	0.437	0.3
PC 32:0-108	1.39	0.615	0.916	1.41	1.64	0.622	1.396	0.964	0.796	1.263	1.551	0.627
PC 32:1-109	1.581	1.095	1.402	3.981	2.908	1.524	1.541	1.878	0.988	2.893	1.743	1.492
PC 32:2-110	0.677	0.367	0.438	0.588	1.024	0.631	0.58	0.548	0.368	0.639	0.717	0.544
PC 32:3-111	0.045	0.029	0.027	0.039	0.042	0.034	0.041	0.047	0.036	0.028	0.041	0.03
PC 32:4-112	0.007	0.007	0.007	0.007	0.007	0.007	0.007	0.008	0.005	0.005	0.006	0.005
PC 32:5-113	0.003	0.003	0.002	0.002	0.002	0.004	0.002	0.005	0.004	0.002	0.002	0.002
PC 34:1-114	8.37	6.699	10.105	13.837	11.489	9.021	10.804	10.645	10.632	13.422	9.889	8.664
PC 34:2-115	10.144	8.339	11.177	15.378	13.011	10.369	12.57	11.684	10.569	14.507	13.786	10.38
PC 34:3-116	1.346	1.369	1.152	1.847	2.881	1.621	1.415	3.127	1.088	1.452	2.298	1.227
PC 34:4-117	0.132	0.122	0.154	0.232	0.251	0.231	0.084	0.235	0.152	0.183	0.139	0.123
PC 34:5-118	0.029	0.022	0.021	0.02	0.023	0.028	0.019	0.027	0.02	0.013	0.014	0.014
PC 36:1-119	6.397	5.016	7.395	9.405	8.717	6.843	8.15	8.601	6.775	9.149	7.467	6.229
PC 36:2-120	8.864	8.016	11.331	13.35	11.669	9.49	11.254	10.658	10.182	13.382	11.339	10.079
PC 36:3-121	7.581	7.057	9.707	13.092	10.549	8.277	9.82	11.044	9.223	13.096	10.965	8.873
PC 36:4-122	8.889	7.172	11.044	13.639	11.057	9.683	10.784	11.198	11.615	14.445	10.66	9.796
PC 36:5-123	5.506	3.292	1.995	3.46	2.138	2.539	3.8	3.02	1.617	2.147	1.23	1.322
PC 36:6-124	0.15	0.088	0.098	0.102	0.105	0.121	0.113	0.144	0.092	0.094	0.097	0.083
PC 38:0-125	0.449	0.246	0.263	0.201	0.237	0.192	0.53	0.265	0.298	0.247	0.308	0.186
PC 38:1-126	1.115	0.632	0.803	0.753	0.803	0.685	1.293	0.757	1.073	1.046	0.811	0.615
PC 38:2-127	3.129	2.055	2.947	2.426	3.819	2.046	3.583	2.719	2.967	3.21	3.312	2.102
PC 38:3-128	4.862	5.269	8.156	9.622	8.426	6.356	6.504	8.309	7.822	10.001	5.883	4.897
PC 38:4-129	8.319	7.255	11.38	14.01	9.702	8.322	9.046	10.59	11.507	13.878	10.141	8.729
PC 38:5-130	7.141	5.798	9.561	9.958	7.78	6.977	8.924	8.565	8.801	9.706	7.421	6.237
PC 38:6-131	8.361	6.314	8.568	8.841	7.263	7.112	9.707	9.247	8.167	9.018	8.353	7.676
PC 40:0-132	0.067	0.04	0.042	0.039	0.059	0.039	0.078	0.046	0.052	0.044	0.07	0.042
PC 40:1-133	0.044	0.024	0.028	0.023	0.04	0.024	0.04	0.024	0.031	0.023	0.042	0.017
PC 40:2-134	0.039	0.029	0.036	0.029	0.043	0.037	0.046	0.039	0.034	0.039	0.049	0.021
PC 40:3-135	0.057	0.049	0.089	0.108	0.11	0.059	0.065	0.066	0.087	0.092	0.088	0.037
PC 40:4-136	0.236	0.221	0.547	0.764	0.602	0.35	0.285	0.376	0.5	0.59	0.398	0.248
PC 40:5-137	1.334	1.045	2.129	2.056	1.855	1.256	1.591	1.404	1.725	1.676	1.335	1.024
PC 40:6-138	4.975	3.842	4.742	3.758	2.503	3.111	6.449	4.904	3.898	3.785	2.871	3.165
PC O-30:0-139	0.03	0.019	0.02	0.026	0.041	0.019	0.024	0.033	0.017	0.029	0.03	0.015
PC O-30:1-140	0.148	0.103	0.113	0.148	0.138	0.09	0.173	0.152	0.092	0.143	0.128	0.094
PC O-32:0-141	0.283	0.13	0.154	0.237	0.348	0.153	0.266	0.211	0.155	0.282	0.369	0.13
PC O-32:1-142	0.275	0.167	0.169	0.215	0.337	0.169	0.285	0.228	0.222	0.237	0.401	0.149
PC O-32:2-143	0.049	0.032	0.034	0.041	0.059	0.032	0.044	0.043	0.04	0.032	0.066	0.025
PC O-32:3-144	0.009	0.008	0.007	0.006	0.013	0.009	0.012	0.013	0.009	0.008	0.014	0.006
PC O-34:0-145	0.17	0.095	0.132	0.162	0.191	0.12	0.155	0.166	0.122	0.167	0.174	0.094
PC O-34:1-146	0.877	0.5	0.557	0.81	1.07	0.52	0.815	0.815	0.574	0.865	1.14	0.496
PC O-34:2-147	1.122	0.567	0.581	0.556	1.598	0.662	1.095	0.847	0.583	0.634	1.686	0.574
PC O-34:3-148	0.774	0.357	0.437	0.33	0.95	0.311	0.845	0.637	0.459	0.382	1.339	0.247
PC O-34:4-149	0.027	0.037	0.018	0.027	0.024	0.023	0.026	0.059	0.021	0.013	0.048	0.01
PC O-34:5-150	0.008	0.01	0.006	0.006	0.007	0.007	0.007	0.01	0.006	0.005	0.007	0.003
PC O-36:1-151	0.729	0.572	0.683	0.722	0.808	0.678	0.743	0.951	0.669	0.736	0.728	0.564
PC O-36:2-152	1.593	1.062	1.072	0.79	1.755	1.181	1.503	1.481	1.041	0.98	1.994	1.044
PC O-36:3-153	0.825	0.543	0.596	0.583	1.284	0.538	0.871	0.811	0.554	0.709	1.307	0.472
PC O-36:4-154	1.683	1.269	1.572	1.778	2.249	1.193	1.864	1.676	1.844	2.418	2.286	1.065
PC O-36:5-155	1.184	0.738	1.038	0.645	1.146	0.688	1.272	0.925	1.464	0.906	1.433	0.542
PC O-38:0-156	0.355	0.246	0.237	0.213	0.186	0.228	0.339	0.288	0.26	0.212	0.192	0.169
PC O-38:2-157	0.634	0.413	0.47	0.433	0.564	0.432	0.636	0.49	0.478	0.462	0.587	0.395
PC O-38:3-158	0.362	0.351	0.526	0.451	0.56	0.413	0.386	0.559	0.504	0.511	0.474	0.292
PC O-38:4-159	1.434	1.422	2.003	1.841	1.751	1.291	1.624	1.826	2.359	2.397	1.895	1.091
PC O-38:5-160	2.285	1.399	1.799	1.753	2.333	1.24	2.525	1.653	2.285	2.609	2.774	1.237
PC O-38:6-161	1.101	0.556	0.643	0.476	0.699	0.5	1.163	0.639	0.747	0.599	0.855	0.452
PC O-40:0-162	0.737	0.642	0.882	0.467	0.417	0.505	0.905	0.81	0.979	0.446	0.53	0.385
PC O-40:3-163	0.077	0.072	0.084	0.078	0.116	0.069	0.086	0.093	0.086	0.096	0.127	0.056
PC O-40:4-164	0.181	0.179	0.218	0.251	0.253	0.163	0.199	0.216	0.271	0.294	0.306	0.152
PC O-40:5-165	0.359	0.268	0.339	0.302	0.382	0.28	0.392	0.31	0.404	0.423	0.471	0.25
PC O-40:6-166	0.692	0.414	0.506	0.339	0.434	0.349	0.838	0.489	0.529	0.406	0.552	0.37
PC O-42:2-167	0.065	0.045	0.052	0.047	0.06	0.051	0.078	0.052	0.048	0.048	0.067	0.037
PC O-42:4-168	0.089	0.07	0.057	0.096	0.137	0.068	0.095	0.093	0.088	0.119	0.146	0.068
PC O-42:6-169	0.132	0.078	0.088	0.093	0.165	0.085	0.139	0.091	0.116	0.127	0.196	0.075
Phosphatidylethanolamines
PE 34:0-170	0.002	0.002	0.004	0.013	0.003	0.004	0.003	0.003	0.004	0.007	0.004	0.004
PE 34:1-171	0.018	0.013	0.043	0.116	0.025	0.032	0.02	0.027	0.049	0.059	0.029	0.036
PE 34:2-172	0.046	0.03	0.048	0.143	0.075	0.057	0.051	0.038	0.049	0.087	0.097	0.059
PE 34:3-173	0.003	0.002	0.003	0.01	0.006	0.003	0.003	0.004	0.004	0.005	0.006	0.002
PE 36:1-174	0.021	0.019	0.053	0.097	0.028	0.051	0.029	0.025	0.054	0.058	0.041	0.071
PE 36:2-175	0.121	0.082	0.153	0.326	0.166	0.177	0.135	0.111	0.18	0.221	0.202	0.24
PE 36:3-176	0.039	0.038	0.053	0.119	0.054	0.049	0.045	0.04	0.083	0.071	0.072	0.062
PE 36:4-177	0.058	0.032	0.076	0.226	0.067	0.057	0.061	0.062	0.081	0.12	0.082	0.08
PE 38:2-178	0.003	0.003	0.009	0.012	0.008	0.007	0.004	0.006	0.011	0.009	0.006	0.006
PE 38:3-179	0.027	0.024	0.069	0.121	0.051	0.05	0.03	0.047	0.059	0.095	0.045	0.049
PE 38:4-180	0.156	0.122	0.305	0.681	0.197	0.238	0.188	0.205	0.302	0.564	0.255	0.291
PE 38:5-181	0.09	0.057	0.148	0.298	0.091	0.096	0.113	0.078	0.184	0.188	0.119	0.099
PE 38:6-182	0.234	0.112	0.185	0.37	0.11	0.146	0.299	0.155	0.204	0.248	0.181	0.193
PE 40:0-183	0.002	0.001	0.001	0.002	0.002	0.002	0.003	0.001	0.002	0.001	0.002	0.001
PE 40:4-184	0.006	0.004	0.016	0.055	0.016	0.013	0.008	0.009	0.017	0.023	0.012	0.013
PE 40:5-185	0.038	0.02	0.058	0.138	0.044	0.043	0.036	0.033	0.053	0.079	0.042	0.05
PE 40:6-186	0.135	0.083	0.147	0.299	0.066	0.12	0.169	0.118	0.152	0.233	0.104	0.178
PE O-34:1-187	0.002	0.002	0.002	0.003	0.002	0.001	0.002	0.002	0.002	0.002	0.002	0.003
PE O-34:2-188	0.002	0.001	0.002	0.002	0.003	0.002	0.003	0.001	0.002	0.001	0.004	0.001
PE O-34:3-189	0.002	0.001	0.001	0.001	0.001	0.001	0.002	0.002	0.001	0.001	0.003	0.001
PE O-36:1-190	0.001	0.001	0.003	0.006	0.002	0.002	0.002	0.003	0.004	0.003	0.002	0.003
PE O-36:2-191	0.004	0.003	0.004	0.005	0.005	0.004	0.003	0.003	0.005	0.004	0.006	0.006
PE O-36:3-192	0.005	0.005	0.005	0.004	0.007	0.004	0.006	0.005	0.004	0.005	0.005	0.004
PE O-36:5-193	0.007	0.004	0.004	0.005	0.004	0.006	0.007	0.005	0.005	0.004	0.003	0.003
PE O-38:0-194	0.007	0.005	0.011	0.027	0.01	0.011	0.01	0.009	0.015	0.018	0.015	0.011
PE O-38:4-195	0.014	0.007	0.014	0.012	0.012	0.013	0.014	0.012	0.011	0.016	0.018	0.009
PE O-38:5-196	0.025	0.016	0.021	0.019	0.02	0.021	0.024	0.017	0.024	0.02	0.018	0.015
PE O-38:6-197	0.025	0.014	0.016	0.011	0.015	0.016	0.023	0.018	0.02	0.017	0.017	0.013
PE O-40:0-198	0.041	0.036	0.059	0.1	0.032	0.046	0.054	0.046	0.099	0.086	0.046	0.055
PE O-40:4-199	0.002	0.002	0.002	0.004	0.004	0.002	0.002	0.003	0.002	0.004	0.004	0.002
PE O-40:6-200	0.016	0.01	0.01	0.009	0.009	0.012	0.02	0.012	0.01	0.011	0.013	0.012
PE O-48:2-201	0.001	0.001	0.002	0.002	0.002	0.001	0.001	0.001	0.002	0.004	0.002	0.002
Phosphatidylglycerols
PG 36:4-202	0.457	0.424	0.312	0.71	0.799	0.4	0.493	0.682	0.322	0.607	0.545	0.319
PG 36:5-203	2.294	1.646	0.832	1.015	4.093	1.101	3.144	2.001	0.661	1.285	3.338	1.229
PG 38:4-204	0.064	0.036	0.052	0.069	0.064	0.07	0.118	0.092	0.042	0.047	0.069	0.039
PG 38:5-205	0.709	0.569	0.456	0.484	1.002	0.588	0.907	0.886	0.407	0.419	0.761	0.469
PG 40:2-206	0.045	0.051	0.249	0.33	0.181	0.272	0.062	0.145	0.213	0.182	0.072	0.171
PG 44:2-207	0.039	0	0.13	0.335	0.099	0.054	0.076	0.071	0.121	0.104	0.05	0.119
Phosphatidylserines
PS 28:0-208	0.0225919	0.0369542	0.0160819	0.0491351	0.0922905	0.0798494	0.0640847	0.04045	0.0356061	0.0411122	0.0227211	0.0506438
PS 34:2-209	0.000152648	0.000165493	0.000115819	0.000491892	0.000972973	0.00053012	0.000656085	0.000277273	0.000143939	0.00042439	0.000180272	0.000248927
PS 36:1-210	0.0186916	0.0246479	0.0254237	0.0432432	0.0405405	0.0481928	0.031746	0.0409091	0.0227273	0.0439024	0.0340136	0.0343348
PS 36:2-211	0.0373832	0.0387324	0.0169492	0.0972973	0.0945946	0.0903614	0.0634921	0.0272727	0.0454545	0.0439024	0.0306122	0.0429185
PS 36:3-212	0.0280374	0.0246479	0.0254237	0.102703	0.0675676	0.0481928	0.037037	0.05	0.0492424	0.0487805	0.0306122	0.0600858
PS 38:0-213	0.0280374	0.0316901	0.0310734	0.0594595	0.0743243	0.0662651	0.0634921	0.0681818	0.0454545	0.0536585	0.0340136	0.0386266
PS 38:1-214	0.0809969	0.151408	0.10452	0.172973	0.128378	0.180723	0.15873	0.154545	0.170455	0.156098	0.0680272	0.0944206
PS 38:3-215	0.0155763	0.0176056	0.019774	0.0378378	0.027027	0.0481928	0.042328	0.0272727	0.0189394	0.0195122	0	0
PS 38:4-216	0.0809969	0.084507	0.0564972	0.151351	0.135135	0.108434	0.169312	0.136364	0.0492424	0.112195	0.0816327	0.0772532
PS 38:5-217	0.28972	0.285211	0.19209	0.340541	0.648649	0.457831	0.439153	0.45	0.204545	0.24878	0.346939	0.373391
PS 38:6-218	0.205607	0.316901	0.274011	0.367568	0.695946	0.439759	0.359788	0.540909	0.340909	0.360976	0.255102	0.236052
PS 40:5-219	0.0186916	0.028169	0.0423729	0.0486486	0.0675676	0.0421687	0.042328	0.0227273	0.0340909	0.0243902	0.0204082	0.0300429
PS 40:6-220	0.05919	0.0809859	0.0734463	0.0972973	0.148649	0.168675	0.111111	0.172727	0.0871212	0.121951	0.047619	0.0729614
PS O-36:3-221	0.0218069	0.0176056	0.019774	0.0486486	0.0608108	0	0.047619	0.0227273	0.0227273	0.0243902	0.0204082	0.0214592
PS O-38:1-222	0.130841	0.225352	0.155367	0.302703	0.391892	0.415663	0.253968	0.336364	0.223485	0.243902	0.156463	0.248927
PS O-38:2-223	0.0404984	0.0528169	0.0141243	0.0432432	0.0472973	0.0481928	0.047619	0.0318182	0.0189394	0.0439024	0	0.0257511
PS O-38:5-224	0.0529595	0.0246479	0.0338983	0.0486486	0.0608108	0.0783133	0.0634921	0.0590909	0.0151515	0.0585366	0.0306122	0.0257511
PS O-38:6-225	0.121495	0.176056	0.0819209	0.12973	0.22973	0.204819	0.259259	0.2	0.109848	0.0829268	0.0918367	0.128755
PS O-40:0-226	0.121495	0.235915	0.206215	0.389189	0.378378	0.36747	0.232804	0.363636	0.367424	0.356098	0.193878	0.227468
PS O-44:2-227	0.0155763	0.0316901	0.0338983	0.0432432	0	0.0421687	0.042328	0.0272727	0.0530303	0.0585366	0.0170068	0.0686695
Sphingomyelins
SM 30:0;2-228	0.0204434	0.0219085	0.026848	0.030745	0.0208781	0.0253938	0.027052	0.0267799	0.0273206	0.020024	0.0244421	0.0236149
SM 32:1;2-229	1.68241	1.48247	1.04358	1.80016	1.48879	1.22501	1.55426	1.8305	0.875905	1.36324	1.20475	0.850742
SM 32:2;3-230	0.958825	0.662366	0.645746	0.817501	0.750077	0.611379	1.03904	0.916721	0.631007	0.832199	0.812611	0.592492
SM 34:1;2-231	18.4886	13.5156	17.0753	17.1194	19.1286	16.9251	18.735	16.8429	18.5533	20.9423	22.4725	14.0179
SM 34:1;3-232	0.309243	0.184518	0.211994	0.202207	0.332822	0.194471	0.282816	0.252123	0.220211	0.246696	0.436061	0.167121
SM 34:2;2-233	3.72272	2.05234	2.35635	2.74379	2.8517	2.25779	3.72764	2.23775	2.01679	2.9143	3.39355	2.2304
SM 34:2;3-234	0.00575871	0.00462512	0.0027894	0.00197083	0.0049125	0.00225008	0.00553335	0.00326584	0.00394997	0.00480577	0.00460503	0.00454133
SM 36:1;2-235	5.48114	4.9927	3.6196	4.46906	4.18545	4.33751	5.75346	5.82136	3.43055	4.69724	4.38895	4.7581
SM 36:2;3-236	0	0.00170399	0.00174337	0.00394166	0.00153516	0.00289296	0.00184445	0.00326584	0.00164582	0.00400481	0.0021254	0.00211928
SM 38:1;2-237	20.5505	17.0295	22.7517	25.1955	24.1492	21.1067	23.5183	22.5908	23.2765	29.4265	26.3397	22.238
SM 38:2;2-238	2.96228	2.38827	2.08159	2.67087	3.68744	2.79717	2.8672	3.88374	2.00362	2.47497	3.3599	2.29852
SM 38:2;3-239	2.6087	2.14192	1.75976	1.65077	2.06294	2.24879	2.38242	2.75408	1.94075	1.69203	2.38115	1.59189
SM 38:2;4-240	0.0048949	0.00657254	0.00592748	0.00945999	0.00706171	0.0064288	0.00522595	0.00522534	0.00559579	0.00480577	0.00814736	0.00635786
SM 38:3;2-241	0.258278	0.203262	0.259414	0.305479	0.316856	0.324333	0.206886	0.308948	0.265306	0.259511	0.293305	0.228883
SM 40:0;3-242	0.605528	0.424537	0.448396	0.421364	0.30089	0.3928	0.591761	0.43403	0.436801	0.380857	0.344669	0.275204
SM 40:1;2-243	18.29	16.8094	22.8427	25.35	21.8115	22.0736	22.0224	21.3926	20.5214	27.5947	23.6107	19.8362
SM 40:1;4-244	0.00143968	0	0.00313808	0.00275916	0.00368437	0.00257152	0.00184445	0.0019595	0.00197498	0	0.00177116	0.0027248
SM 40:2;2-245	17.4287	15.057	17.2357	20.1344	18.844	17.8496	17.1583	18.983	17.2459	21.0429	20.7474	13.7145
SM 40:2;3-246	3.10942	2.39143	2.63285	2.07568	2.12097	2.45002	3.31909	2.52221	2.63726	2.42451	2.226	2.01272
SM 40:3;3-247	2.78894	1.68135	1.93794	1.6149	2.00031	1.86467	2.664	2.06009	1.97893	1.79055	1.94509	1.72268
SM 42:0;4-248	0.0138209	0.0107108	0.0352162	0.0559716	0.0147375	0.0334298	0.0193667	0.0228609	0.0131666	0.0476572	0.0162947	0.0390554
SM 42:1;2-249	7.56061	4.14581	5.27301	4.25305	5.1265	5.06557	7.56932	4.91705	7.0372	5.86304	5.67836	3.99122
SM 42:1;3-250	0.353009	0.245618	0.311018	0.225463	0.214922	0.259402	0.375653	0.269105	0.352535	0.264718	0.28622	0.182864
SM 42:1;4-251	0.0040311	0.0026777	0.0135983	0.0264091	0.00644765	0.00900032	0.00645558	0.00424559	0.0036208	0.0120144	0.00602196	0.0115047
SM 42:2;2-252	14.5623	12.5058	16.402	14.7643	16.5585	14.9875	16.446	15.5826	16.5362	20.2984	17.4825	14.4893
SM 42:2;3-253	0.405989	0.331548	0.380404	0.232952	0.233651	0.263581	0.409776	0.384716	0.534562	0.344814	0.302161	0.231002
SM 42:2;4-254	0.00604665	0.00243428	0.0167364	0.0228616	0.00583359	0.0176792	0.00553335	0.00685826	0.00954575	0.0152183	0.00921006	0.013624
SM 42:3;2-255	15.9151	15.001	21.0119	22.6516	16.2862	19.0556	18.178	19.131	23.477	23.36	20.1087	17.9107
SM 42:3;3-256	0.419522	0.396056	0.520572	0.251084	0.317163	0.237544	0.405779	0.486937	0.628703	0.430917	0.4017	0.291553
SM 42:3;4-257	0.00345523	0.00121714	0.0041841	0.0035475	0.00307031	0.00546448	0.00461113	0.00228609	0.00263331	0.0020024	0.00389656	0.00363306
SM 42:4;3-258	0.293694	0.260467	0.296025	0.277887	0.326988	0.241401	0.279127	0.283148	0.371297	0.325591	0.381509	0.197094
SM 44:0;3-259	0.0048949	0.00292113	0.0097629	0.00788333	0.00368437	0.00675024	0.00338149	0.00489876	0.00526662	0.00760913	0.00566773	0.00847714
SM 44:0;4-260	0.0120933	0.0153359	0.0491632	0.0405991	0.0156586	0.0340726	0.0126038	0.0258001	0.0207373	0.0364437	0.0244421	0.0314865
SM 44:1;2-261	0.00201555	0.00121714	0.00244072	0.00197083	0.00184219	0.0016072	0.00153704	0.00228609	0.00197498	0.00280336	0.0042508	0.00302755
SM 44:1;4-262	0.0996257	0.119279	0.308926	0.238471	0.116365	0.253938	0.136797	0.168844	0.189598	0.352022	0.213957	0.270058
SM 44:2;2-263	0.111719	0.0849562	0.118201	0.0898699	0.123733	0.0835744	0.119582	0.102221	0.129361	0.100921	0.128232	0.0623675
SM 44:2;4-264	0.0898359	0.0774099	0.19735	0.129287	0.0964077	0.16522	0.10206	0.101241	0.123107	0.198238	0.202976	0.166515
SM 44:3;4-265	0.0256263	0.0180136	0.0638075	0.0551833	0.0211851	0.0565734	0.0322779	0.0274331	0.0457538	0.0460553	0.0389656	0.0442022
SM 46:0;2-266	0.0161244	0.0172833	0.0550907	0.0453291	0.01965	0.0450016	0.0242853	0.0264533	0.0477288	0.0592711	0.031881	0.0381471
SM 46:1;2-267	0.0158365	0.0111977	0.0380056	0.0228616	0.0208781	0.032144	0.0190593	0.0133899	0.0256748	0.0280336	0.0382572	0.0317893
SM 46:1;4-268	0.00978981	0.0124148	0.0505579	0.0335041	0.0156586	0.0192864	0.0199816	0.0192685	0.0352205	0.0376452	0.0170032	0.0402664
SM 46:2;4-269	0.0440541	0.0460078	0.126569	0.0721324	0.0374578	0.0739312	0.0451891	0.0499673	0.15372	0.0857028	0.0697839	0.0905238
SM 46:3;4-270	0.017852	0.0209348	0.0610181	0.0338983	0.0181148	0.0408229	0.0322779	0.0264533	0.074391	0.0364437	0.0400283	0.0478353
SM 48:0;2-271	0.0348402	0.0494158	0.139819	0.0717383	0.0371508	0.0784314	0.0479557	0.0499673	0.171494	0.106127	0.0761601	0.108689
SM 48:1;2-272	0.035704	0.0321324	0.105997	0.0335041	0.0350015	0.0427515	0.0439594	0.032985	0.0980908	0.0704846	0.0782855	0.058129
SM 48:1;3-273	0.16182	0.126582	0.343096	0.409145	0.158735	0.223079	0.138949	0.188112	0.35813	0.50861	0.158342	0.24614
SM 48:2;2-274	0.0198676	0.0172833	0.0348675	0.0161608	0.0168867	0.0289296	0.0242853	0.0163292	0.0576037	0.020024	0.0311725	0.0363306
Monoacyl Glycerols
MG 14:1	0.121416	0.209222	0.222435	0.271143	0.230375	0.159094	0.11966	0.149662	0.154532	0.185958	0.198299	0.192757
MG 18:2	0.605457	0.99055	0.427425	1.01066	2.09806	0.959843	0.697902	1.85619	0.710712	1.5819	1.01682	0.930051
MG 20:4	0.0730601	0.087011	0.0710746	0.0497421	0.0844573	0.0715621	0.0833414	0.0876621	0.085822	0.0835533	0.0497136	0.0958655
MG 12:0	0.241644	0.190393	0.997282	0.0882248	0.382778	0.287428	0.469315	0.349227	0.355546	0.217169	0.403327	0.522805
MG 14:0	0.0295049	0.0213096	0.0361396	0.0328294	0.0177929	0.0372265	0.0240587	0.0297082	0.0324464	0.0340027	0.0243107	0.0241589
MG 16:0	0.04389	0.0544887	0.0221687	0.0351212	0.0450525	0.0436506	0.0339239	0.0535674	0.0514634	0.0401089	0.0281007	0.0447626
MG 16:1	0.0486987	0.0222988	0.0744016	0.0474678	0.0242664	0.0474918	0.0492496	0.0339347	0.0421056	0.119059	0.038141	0.0513481
MG 18:1	0.208707	0.249972	0.201156	0.186477	0.109875	0.165707	0.132858	0.141372	0.111451	0.190977	0.198572	0.0653839
MG 20:5	0.0277903	0.0494127	0.0462375	0.0159513	0.0582009	0.0185151	0.0480467	0.0163327	0.0106297	0.0411462	0.0569225	0.0140183
Diacylglycerides
DAG 26:3-39	0.019	0.024	0.039	0.043	0.043	0.033	0.047	0.033	0.026	0.046	0.049	0.034
DAG 30:1(-FA 18:0)-40	0.011	0.018	0.015	0.014	0.018	0.021	0.02	0.009	0.013	0.011	0.015	0.024
DAG 30:2(-FA 18:0)-41	0.083	0.08	0.091	0.093	0.117	0.1	0.113	0.11	0.089	0.103	0.106	0.098
DAG 30:3-42	0.042	0.036	0.046	0.071	0.024	0.049	0.04	0.059	0.04	0.069	0.045	0.051
DAG 32:0(-FA 14:0)-43	0.006	0.003	0.014	0.022	0.01	0.008	0	0.015	0.007	0.014	0.007	0.011
DAG 32:1-44	0.011	0.011	0.048	0.15	0.027	0.022	0.016	0.019	0.012	0.054	0.016	0.031
DAG 32:3-45	0.035	0.061	0.038	0.022	0.024	0.044	0.049	0.033	0.037	0.022	0.019	0.049
DAG 34:0("-FA 14:0)-46	0.545	0.394	0.624	0.732	0.938	0.702	0.613	0.602	0.516	0.621	0.387	0.275
DAG 34:1(-FA 16:0)-48	0.09	0.106	0.606	0.929	0.173	0.391	0.141	0.221	0.19	0.657	0.161	0.33
DAG 34:1(-FA 18:0)-49	0.006	0.005	0.013	0.036	0.007	0.018	0.01	0.008	0.01	0.028	0.023	0.011
DAG 34:1-47	0.102	0.121	0.659	1.078	0.184	0.388	0.146	0.227	0.235	0.77	0.172	0.352
DAG 34:2-50	0.016	0.019	0.028	0.022	0.017	0.029	0.023	0.019	0.025	0.021	0.026	0.019
DAG 34:2-51	0.104	0.096	0.406	0.453	0.195	0.256	0.154	0.19	0.123	0.38	0.179	0.245
DAG 34:3-52	0.01	0.014	0.045	0.084	0.014	0.031	0.01	0.019	0.015	0.029	0.018	0.018
DAG 36:0("-FA 16:0)-53	13.227	10.001	12.95	13.506	13.964	10.032	15.463	10.853	13.267	15.337	14.613	9.067
DAG 36:0(-FA 18:0)-54	0.263	0.364	0.292	0.391	0.276	0.322	0.29	0.285	0.264	0.284	0.347	0.287
DAG 36:0(-FA 19:0)-55	0.032	0.022	0.023	0.032	0.03	0.028	0.031	0.033	0.039	0.04	0.037	0.022
DAG 36:1(-FA 18:0)-57	0.022	0.037	0.26	0.278	0.055	0.128	0.042	0.094	0.106	0.2	0.051	0.125
DAG 36:1-56	0.028	0.045	0.244	0.297	0.052	0.115	0.033	0.086	0.095	0.208	0.055	0.13
DAG 36:2-58	0.462	0.536	2.844	2.714	0.685	1.768	0.717	1.166	1.845	2.999	0.825	1.586
DAG 36:2-59	0.023	0.037	0.122	0.113	0.05	0.093	0.038	0.046	0.056	0.122	0.054	0.099
DAG 36:3-60	0.385	0.397	1.404	0.989	0.479	0.939	0.481	0.547	0.864	1.275	0.743	0.914
DAG 38:0("-FA 18:0)-61	1.26	1.159	1.909	1.225	1.217	1.302	1.523	1.332	1.364	1.662	1.222	0.911
DAG 38:1-62	35.439	33.367	36.342	39.048	43.207	31.781	42.124	39.088	37.374	45.312	37.111	27.882
DAG 38:4-63	0.015	0.012	0.026	0.033	0.005	0.017	0.01	0.02	0.015	0.02	0.009	0.015
DAG 40:3-64	0.007	0.011	0.032	0.012	0.021	0.005	0.009	0.017	0.005	0.035	0.008	0.011
DAG 40:7-65	0.058	0.033	0.06	0.046	0.02	0.048	0.039	0.04	0.041	0.061	0.023	0.051
Triacylglycerols
TAG 36:0(-FA 12:0)-275	0.022	0.004	0.004	0.006	0.009	0.006	0.003	0.006	0.008	0.007	0.005	0.008
TAG 42:0(-FA 14:0)-276	0.011	0.001	0.005	0.038	0.026	0.01	0.002	0.012	0.003	0.018	0.002	0.042
TAG 44:0(-FA 14:0)-277	0.018	0.004	0.036	0.242	0.059	0.045	0.005	0.033	0.006	0.078	0.006	0.107
TAG 44:1(-FA 12:0)-279	0.01	0.002	0.021	0.122	0.077	0.026	0.005	0.026	0.005	0.053	0.007	0.032
TAG 44:1(-FA 14:0)-280	0.011	0.003	0.023	0.151	0.057	0.041	0.004	0.027	0.006	0.056	0.008	0.045
TAG 44:1(-FA 16:0)-281	0.012	0.005	0.036	0.316	0.078	0.052	0.005	0.025	0.01	0.083	0.015	0.085
TAG 44:1-278	0.014	0.005	0.039	0.145	0.063	0.048	0.005	0.029	0.009	0.057	0.012	0.078
TAG 44:2-282	0.003	0.001	0.011	0.05	0.014	0.011	0.002	0.004	0.002	0.015	0.004	0.009
TAG 46:0(-FA 12:0)-283	0.01	0.003	0.018	0.08	0.033	0.025	0.005	0.025	0.005	0.041	0.005	0.039
TAG 46:0(-FA 14:0)-284	0.041	0.015	0.16	1.006	0.137	0.134	0.02	0.077	0.023	0.246	0.033	0.238
TAG 46:1(-FA 12:0)-286	0.043	0.023	0.142	0.5	0.281	0.132	0.027	0.156	0.042	0.292	0.048	0.133
TAG 46:1(-FA 16:0)-287	0.094	0.029	0.303	1.621	0.443	0.284	0.055	0.229	0.062	0.577	0.077	0.256
TAG 46:1-285	0.023	0.008	0.143	0.744	0.131	0.108	0.018	0.057	0.015	0.219	0.028	0.091
TAG 46:2(-FA 12:0)-290	0.032	0.019	0.113	0.291	0.275	0.114	0.032	0.096	0.033	0.174	0.065	0.105
TAG 46:2(-FA 14:0)-291	0.043	0.01	0.13	0.315	0.151	0.148	0.029	0.053	0.034	0.147	0.042	0.114
TAG 46:2(-FA 16:0)-292	0.039	0.018	0.114	0.372	0.285	0.1	0.024	0.065	0.03	0.142	0.051	0.109
TAG 46:2-288	0.012	0.004	0.043	0.183	0.038	0.045	0.005	0.016	0.008	0.041	0.012	0.028
TAG 46:2-289	0.047	0.02	0.143	0.286	0.272	0.135	0.03	0.089	0.038	0.197	0.074	0.15
TAG 46:3(-FA 14:0)-295	0.01	0.002	0.028	0.042	0.022	0.028	0.004	0.008	0.005	0.018	0.008	0.021
TAG 46:3-293	0.018	0.005	0.055	0.101	0.081	0.055	0.013	0.025	0.021	0.055	0.031	0.052
TAG 46:3-294	0.006	0.003	0.019	0.044	0.028	0.019	0.005	0.011	0.006	0.014	0.006	0.011
TAG 48:0(-FA 14:0)-296	0.048	0.022	0.262	0.743	0.113	0.204	0.032	0.126	0.044	0.315	0.041	0.238
TAG 48:0(-FA 18:0)-297	0.042	0.016	0.195	0.529	0.072	0.146	0.013	0.09	0.025	0.187	0.023	0.179
TAG 48:1(-FA 12:0)-300	0.011	0.006	0.046	0.079	0.041	0.038	0.008	0.046	0.022	0.06	0.013	0.04
TAG 48:1(-FA 14:0)-301	0.361	0.189	2.118	5.5	0.907	1.649	0.309	0.963	0.427	2.675	0.389	1.288
TAG 48:1(-FA 16:0)-302	0.582	0.351	3.391	15.437	1.721	2.548	0.485	1.603	0.624	5.177	0.722	2.254
TAG 48:1-298	0.009	0.003	0.034	0.137	0.02	0.033	0.005	0.014	0.008	0.037	0.01	0.029
TAG 48:1-299	0.445	0.245	2.632	6.417	1.068	2.044	0.309	1.239	0.548	3.221	0.502	1.654
TAG 48:2(-FA 12:0)-309	0.054	0.035	0.273	0.274	0.224	0.192	0.041	0.196	0.152	0.326	0.08	0.169
TAG 48:2(-FA 14:0)-310	0.356	0.164	1.492	2.99	0.885	1.271	0.318	0.598	0.346	1.796	0.516	0.958
TAG 48:2(-FA 18:0)-311	0.01	0.005	0.026	0.047	0.032	0.021	0.004	0.018	0.008	0.032	0.011	0.03
TAG 48:2-303	0.045	0.026	0.31	0.797	0.152	0.262	0.052	0.118	0.086	0.315	0.077	0.191
TAG 48:2-304	0.001	0.001	0.006	0.014	0.004	0.003	0.001	0.002	0.002	0.005	0.002	0.003
TAG 48:2-305	0.17	0.096	0.943	3.556	0.524	0.76	0.179	0.354	0.273	1.434	0.273	0.51
TAG 48:2-306	0.008	0.006	0.027	0.101	0.023	0.022	0.009	0.013	0.007	0.044	0.007	0.019
TAG 48:2-307	0.261	0.127	1.419	2.802	0.78	1.179	0.242	0.704	0.527	1.776	0.371	0.792
TAG 48:2-308	0.357	0.17	1.28	2.075	0.868	1.04	0.296	0.585	0.253	1.284	0.515	0.914
TAG 48:3(-FA 12:0)-319	0.074	0.029	0.243	0.191	0.325	0.189	0.057	0.131	0.136	0.2	0.149	0.145
TAG 48:3(-FA 14:0)-320	0.101	0.04	0.356	0.557	0.238	0.338	0.097	0.126	0.088	0.381	0.163	0.225
TAG 48:3(-FA 18:0)-321	0.002	0.001	0.005	0.008	0.005	0.006	0.002	0.003	0.003	0.005	0.002	0.003
TAG 48:3-312	0.006	0.005	0.028	0.026	0.017	0.016	0.007	0.01	0.021	0.014	0.012	0.018
TAG 48:3-313	0.045	0.022	0.194	0.334	0.125	0.196	0.041	0.061	0.05	0.171	0.081	0.115
TAG 48:3-314	0.008	0.004	0.033	0.051	0.023	0.017	0.008	0.01	0.012	0.017	0.013	0.014
TAG 48:3-315	0.095	0.035	0.394	0.72	0.249	0.337	0.099	0.101	0.111	0.442	0.16	0.21
TAG 48:3-316	0.012	0.006	0.035	0.102	0.021	0.03	0.01	0.017	0.018	0.05	0.013	0.024
TAG 48:3-317	0.195	0.091	0.717	0.985	0.611	0.63	0.158	0.284	0.247	0.706	0.359	0.44
TAG 48:3-318	0.032	0.016	0.146	0.282	0.08	0.119	0.029	0.074	0.038	0.115	0.032	0.081
TAG 48:4(-FA 12:0)-330	0.033	0.012	0.088	0.079	0.12	0.066	0.026	0.034	0.041	0.06	0.068	0.05
TAG 48:4(-FA 14:0)-331	0.011	0.004	0.033	0.067	0.026	0.037	0.012	0.011	0.013	0.029	0.015	0.022
TAG 48:4(-FA 16:0)-332	0.009	0.004	0.032	0.073	0.024	0.024	0.008	0.01	0.011	0.023	0.012	0.016
TAG 48:4-322	0.013	0.006	0.029	0.067	0.029	0.038	0.012	0.011	0.015	0.034	0.018	0.017
TAG 48:4-323	0.008	0.004	0.028	0.034	0.022	0.013	0.008	0.006	0.01	0.014	0.015	0.013
TAG 48:4-324	0.003	0.002	0.012	0.022	0.013	0.01	0.002	0.005	0.002	0.006	0.005	0.009
TAG 48:4-325	0.017	0.007	0.046	0.083	0.033	0.048	0.015	0.015	0.023	0.042	0.031	0.03
TAG 48:4-326	0.007	0.002	0.011	0.022	0.009	0.017	0.006	0.005	0.006	0.015	0.006	0.007
TAG 48:4-327	0.016	0.006	0.03	0.034	0.036	0.027	0.009	0.014	0.02	0.024	0.025	0.022
TAG 48:4-328	0.02	0.007	0.111	0.141	0.066	0.086	0.018	0.04	0.036	0.06	0.027	0.04
TAG 48:4-329	0.073	0.023	0.165	0.131	0.247	0.131	0.051	0.061	0.082	0.128	0.122	0.109
TAG 48:8(-FA 14:0)-333	0.016	0.005	0.052	0.106	0.033	0.045	0.007	0.023	0.011	0.054	0.012	0.044
TAG 48:8(-FA 16:0)-334	0.012	0.006	0.039	0.169	0.033	0.041	0.009	0.027	0.009	0.064	0.013	0.039
TAG 50:1(-FA 14:0)-337	0.107	0.07	0.575	0.758	0.17	0.409	0.07	0.246	0.222	0.596	0.104	0.348
TAG 50:1(-FA 18:0)-338	0.141	0.121	0.857	2.266	0.251	0.645	0.121	0.376	0.218	1.09	0.173	0.586
TAG 50:1(-FA 20:0)-339	0.005	0.002	0.007	0.007	0.005	0.006	0.001	0.004	0.002	0.007	0.002	0.005
TAG 50:10(-FA 16:0)-346	0.014	0.009	0.035	0.06	0.029	0.038	0.009	0.015	0.013	0.034	0.016	0.023
TAG 50:10-340	0.002	0	0.01	0.012	0.005	0.007	0	0.003	0.006	0.007	0.002	0.005
TAG 50:10-341	0.021	0.011	0.071	0.113	0.041	0.061	0.022	0.026	0.024	0.077	0.043	0.038
TAG 50:10-342	0.003	0.001	0.006	0.013	0.004	0.005	0.003	0.004	0.004	0.007	0.002	0.004
TAG 50:10-343	0.013	0.005	0.03	0.045	0.017	0.031	0.011	0.011	0.022	0.03	0.013	0.023
TAG 50:10-344	0.049	0.024	0.12	0.131	0.075	0.11	0.046	0.049	0.045	0.142	0.068	0.091
TAG 50:10-345	0.011	0.006	0.037	0.047	0.014	0.032	0.012	0.019	0.009	0.022	0.009	0.024
TAG 50:1-335	0.114	0.127	0.678	2.107	0.262	0.505	0.159	0.329	0.195	1.055	0.195	0.456
TAG 50:1-336	2.283	2.418	16.165	33.666	3.821	8.648	3.176	8.054	3.034	22.261	3.252	11.305
TAG 50:2(-FA 14:0)-353	0.722	0.461	4.402	4.247	1.058	2.889	0.674	1.514	2.02	4.169	0.822	2.245
TAG 50:2(-FA 16:0)-354	5.36	4.837	11.544	19.288	10.838	15.462	7.345	12.163	5.374	28.109	8.139	17.003
TAG 50:2(-FA 18:0)-355	0.064	0.037	0.29	0.447	0.117	0.22	0.054	0.107	0.093	0.254	0.087	0.222
TAG 50:2(-FA 20:0)-356	0.003	0.003	0.006	0.015	0.005	0.005	0.002	0.004	0.003	0.009	0.003	0.004
TAG 50:2-347	0.007	0.006	0.048	0.08	0.018	0.037	0.01	0.017	0.024	0.037	0.01	0.029
TAG 50:2-348	1.214	1.119	8.429	21.052	2.705	5.386	1.812	3.308	2.197	12.177	2.094	4.899
TAG 50:2-349	0.01	0.007	0.036	0.06	0.013	0.022	0.013	0.016	0.012	0.038	0.011	0.019
TAG 50:2-350	2.874	2.312	10.6895	16.706	5.434	14.059	3.541	8.211	7.727	24.972	4.254	11.442
TAG 50:2-351	2.081	1.791	7.521	12.917	3.5	4.358	2.65	3.668	1.384	8.442	2.88	5.48
TAG 50:2-352	0.004	0.002	0.039	0.042	0.02	0.015	0.003	0.011	0.006	0.019	0.005	0.008
TAG 50:3(-FA 14:0)-365	1.204	0.608	4.384	3.092	1.658	3.138	1	1.401	1.836	3.563	1.781	2.359
TAG 50:3(-FA 16:0)-366	1.48	1.091	5.343	11.455	3.1	4.231	1.966	2.306	1.367	7.045	2.906	3.656
TAG 50:3(-FA 18:0)-367	0.009	0.005	0.037	0.056	0.019	0.04	0.007	0.015	0.015	0.027	0.013	0.03
TAG 50:3-357	0.042	0.022	0.217	0.258	0.066	0.144	0.052	0.063	0.151	0.176	0.07	0.127
TAG 50:3-358	0.003	0.003	0.014	0.009	0.005	0.004	0.002	0.004	0.005	0.004	0.003	0.006
TAG 50:3-359	1.286	0.938	5.313	10.59	2.799	4.027	1.797	2.007	1.64	7.645	2.877	3.35
TAG 50:3-360	0.085	0.045	0.246	0.454	0.114	0.158	0.098	0.098	0.115	0.272	0.103	0.13
TAG 50:3-361	0.004	0.002	0.011	0.053	0.005	0.012	0.004	0.004	0.005	0.015	0.002	0.007
TAG 50:3-362	1.317	0.668	5.471	5.278	1.973	3.995	1.275	1.657	2.485	5.012	2.109	2.982
TAG 50:3-363	0.157	0.161	0.695	1.343	0.27	0.447	0.239	0.419	0.178	0.529	0.179	0.376
TAG 50:3-364	0.007	0.005	0.069	0.123	0.035	0.035	0.004	0.022	0.015	0.047	0.01	0.014
TAG 50:4(-FA 12:0)-377	0.003	0.001	0.008	0.013	0.014	0.009	0.002	0.004	0.004	0.009	0.005	0.006
TAG 50:4(-FA 14:0)-378	0.533	0.221	1.272	0.954	0.756	1.063	0.422	0.393	0.577	0.929	0.774	0.746
TAG 50:4(-FA 16:0)-379	0.135	0.086	0.446	0.955	0.258	0.368	0.183	0.199	0.162	0.422	0.175	0.266
TAG 50:4(-FA 18:0)-380	0.002	0.003	0.011	0.013	0.007	0.012	0.006	0.004	0.005	0.007	0.008	0.006
TAG 50:4(-FA 20:0)-381	0	0.001	0.005	0.006	0.004	0.003	0.003	0.003	0.002	0.003	0.002	0.003
TAG 50:4-368	0.058	0.031	0.178	0.184	0.093	0.144	0.065	0.048	0.132	0.129	0.103	0.105
TAG 50:4-369	0.01	0.008	0.031	0.028	0.015	0.018	0.012	0.011	0.026	0.017	0.015	0.019
TAG 50:4-370	0.316	0.178	0.925	1.513	0.59	0.828	0.401	0.337	0.415	1.173	0.57	0.566
TAG 50:4-371	0.067	0.038	0.169	0.236	0.082	0.116	0.079	0.055	0.084	0.186	0.088	0.085
TAG 50:4-372	0.018	0.013	0.108	0.297	0.036	0.059	0.025	0.022	0.05	0.111	0.024	0.051
TAG 50:4-373	0.143	0.076	0.444	0.535	0.214	0.375	0.137	0.142	0.282	0.319	0.188	0.264
TAG 50:4-374	0.208	0.139	0.819	1.346	0.37	0.644	0.26	0.41	0.348	0.644	0.257	0.451
TAG 50:4-375	0.005	0.002	0.042	0.058	0.028	0.02	0.003	0.012	0.015	0.028	0.006	0.013
TAG 50:4-376	0.023	0.008	0.137	0.321	0.061	0.066	0.017	0.032	0.038	0.081	0.02	0.054
TAG 50:5(-FA 14:0)-392	0.064	0.024	0.144	0.164	0.088	0.131	0.06	0.048	0.076	0.087	0.077	0.093
TAG 50:5-382	0	0.001	0.002	0.003	0.003	0.002	0	0.002	0.003	0.003	0	0.002
TAG 50:5-383	0.033	0.017	0.073	0.076	0.054	0.054	0.036	0.022	0.049	0.048	0.053	0.039
TAG 50:5-384	0.005	0.003	0.018	0.012	0.008	0.015	0.004	0.007	0.009	0.008	0.005	0.01
TAG 50:5-385	0.033	0.019	0.091	0.196	0.058	0.091	0.039	0.032	0.055	0.088	0.056	0.057
TAG 50:5-386	0.016	0.009	0.036	0.038	0.026	0.023	0.02	0.011	0.022	0.036	0.019	0.018
TAG 50:5-387	0.02	0.017	0.068	0.182	0.035	0.048	0.025	0.018	0.039	0.07	0.03	0.034
TAG 50:5-388	0.013	0.008	0.04	0.056	0.023	0.035	0.018	0.015	0.036	0.029	0.015	0.029
TAG 50:5-389	0.107	0.042	0.209	0.227	0.169	0.204	0.098	0.057	0.132	0.155	0.144	0.139
TAG 50:5-390	0.092	0.045	0.257	0.268	0.147	0.229	0.107	0.105	0.138	0.178	0.106	0.164
TAG 50:5-391	0.018	0.005	0.019	0.052	0.013	0.019	0.008	0.01	0.006	0.016	0.003	0.007
TAG 50:6(-FA 14:0)-399	0.007	0.002	0.013	0.022	0.013	0.015	0.006	0.004	0.009	0.009	0.003	0.008
TAG 50:6(-FA 16:0)-400	0.003	0.002	0.013	0.035	0.004	0.01	0.001	0.007	0.002	0.011	0.002	0.012
TAG 50:6-393	0.012	0.009	0.02	0.02	0.021	0.016	0.01	0.013	0.009	0.013	0.016	0.013
TAG 50:6-394	0.004	0.002	0.011	0.02	0.005	0.007	0.005	0.003	0.007	0.007	0.003	0.007
TAG 50:6-395	0.002	0.002	0.005	0.009	0.003	0.004	0.003	0.003	0.004	0.003	0.002	0.003
TAG 50:6-396	0.006	0.004	0.016	0.029	0.008	0.01	0.007	0.005	0.011	0.012	0.005	0.006
TAG 50:6-397	0.013	0.006	0.021	0.034	0.016	0.029	0.011	0.013	0.026	0.015	0.016	0.018
TAG 50:6-398	0.005	0.002	0.015	0.03	0.02	0.007	0.004	0.005	0.014	0.009	0.007	0.009
TAG 50:7(-FA 14:0)-401	0.004	0.002	0.008	0.017	0.004	0.008	0.002	0.004	0.003	0.01	0.002	0.01
TAG 50:7(-FA 16:0)-402	0.033	0.016	0.163	0.415	0.048	0.099	0.02	0.064	0.022	0.145	0.025	0.166
TAG 50:7(-FA 18:0)-403	0.009	0.004	0.038	0.07	0.013	0.032	0.005	0.018	0.006	0.031	0.007	0.044
TAG 50:8(-FA 14:0)-406	0.012	0.004	0.051	0.09	0.022	0.041	0.008	0.031	0.014	0.057	0.01	0.044
TAG 50:8-404	0.13	0.082	0.465	0.719	0.162	0.408	0.106	0.266	0.105	0.48	0.118	0.366
TAG 50:8-405	0.01	0.004	0.021	0.022	0.013	0.017	0.007	0.009	0.004	0.019	0.007	0.018
TAG 50:9(-FA 14:0)-410	0.016	0.008	0.085	0.101	0.033	0.065	0.012	0.037	0.025	0.072	0.021	0.052
TAG 50:9(-FA 16:0)-411	0.097	0.047	0.278	0.455	0.149	0.235	0.078	0.14	0.056	0.289	0.113	0.214
TAG 50:9-407	0.037	0.019	0.146	0.338	0.066	0.143	0.031	0.066	0.044	0.18	0.056	0.1
TAG 50:9-408	0.058	0.027	0.227	0.326	0.076	0.178	0.054	0.12	0.096	0.248	0.075	0.156
TAG 50:9-409	0.1	0.048	0.228	0.307	0.145	0.213	0.073	0.146	0.052	0.228	0.134	0.204
TAG 52:0(-FA 16:0)-412	0.084	0.092	0.799	1.24	0.127	0.374	0.094	0.259	0.108	0.565	0.1	0.475
TAG 52:1(-FA 16:0)-415	1.289	1.709	6.3565	9.431	1.819	5.945	1.716	4.915	3.411	12.103	1.799	7.322
TAG 52:1(-FA 18:0)-416	0.869	1.015	8.564	13.611	1.237	4.018	1.065	3.024	1.872	7.522	1.145	4.87
TAG 52:1(-FA 20:0)-417	0.011	0.009	0.04	0.056	0.015	0.027	0.007	0.017	0.015	0.031	0.011	0.017
TAG 52:11(-FA 16:0)-418	0.014	0.011	0.04	0.071	0.029	0.046	0.019	0.026	0.023	0.046	0.019	0.028
TAG 52:1-413	1.822	2.466	8.354	10.9775	2.542	8.301	2.525	6.972	5.55	18.049	2.843	10.198
TAG 52:1-414	0.018	0.016	0.047	0.086	0.039	0.042	0.015	0.049	0.03	0.104	0.023	0.058
TAG 52:2(-FA 16:0)-424	14.041	15.848	17.681	23.024	19.224	27.786	19.158	27.471	25.321	42.398	21.917	26.041
TAG 52:2(-FA 18:0)-425	0.855	0.839	3.622	4.873	1.161	2.114	0.985	1.528	1.131	3.372	1.237	2.62
TAG 52:2(-FA 20:0)-426	0.01	0.006	0.025	0.017	0.008	0.013	0.007	0.008	0.007	0.022	0.01	0.014
TAG 52:2-419	0.189	0.198	0.796	1.354	0.295	0.591	0.218	0.413	0.571	1.091	0.295	0.551
TAG 52:2-420	22.087	21.991	21.2505	28.525	29.232	35.541	28.241	38.36	31.78	51.234	32.993	33.656
TAG 52:2-421	1.531	1.612	4.999	5.318	2.01	3.399	1.889	2.515	1.867	4.584	2.611	3.814
TAG 52:2-422	0.013	0.015	0.095	0.126	0.049	0.048	0.013	0.035	0.036	0.076	0.033	0.039
TAG 52:2-423	0.019	0.017	0.091	0.173	0.052	0.047	0.016	0.041	0.023	0.083	0.026	0.026
TAG 52:3(-FA 14:0)-433	0.012	0.007	0.058	0.058	0.036	0.034	0.008	0.021	0.029	0.047	0.021	0.018
TAG 52:3(-FA 16:0)-434	20.554	18.7	19.839	20.7515	26.877	30.279	24.166	30.328	26.209	37.316	30.571	27.972
TAG 52:3(-FA 18:0)-435	0.145	0.141	0.421	0.7	0.217	0.364	0.184	0.218	0.244	0.479	0.225	0.377
TAG 52:3(-FA 20:0)-436	0.036	0.033	0.083	0.09	0.056	0.069	0.041	0.059	0.046	0.094	0.056	0.058
TAG 52:3(-FA 24:0)-437	0.004	0.005	0.012	0.013	0.006	0.01	0.009	0.006	0.009	0.015	0.01	0.006
TAG 52:3-427	0.018	0.018	0.049	0.069	0.029	0.037	0.025	0.025	0.047	0.053	0.023	0.031
TAG 52:3-428	19.143	17.467	16.9825	20.2085	24.387	28.936	23.171	29.304	24.315	35.507	27.287	25.725
TAG 52:3-429	0.113	0.12	0.331	0.543	0.144	0.279	0.163	0.247	0.205	0.261	0.147	0.207
TAG 52:3-430	0.022	0.022	0.108	0.176	0.067	0.067	0.02	0.049	0.05	0.114	0.042	0.049
TAG 52:3-431	0.025	0.022	0.207	0.472	0.098	0.081	0.023	0.102	0.049	0.183	0.033	0.052
TAG 52:3-432	1.175	1.242	7.007	7.043	1.569	4.491	1.823	2.457	5.609	8.736	2.307	4.007
TAG 52:4(-FA 14:0)-448	0.019	0.012	0.121	0.123	0.062	0.058	0.011	0.031	0.046	0.082	0.035	0.032
TAG 52:4(-FA 16:0)-449	11.425	10.107	12.561	10.45	13.7	18.576	13.536	12.082	11.433	22.751	20.13	18.285
TAG 52:4(-FA 18:0)-450	0.018	0.013	0.062	0.099	0.032	0.05	0.021	0.027	0.036	0.053	0.03	0.046
TAG 52:4(-FA 20:0)-451	0.054	0.045	0.118	0.088	0.073	0.088	0.069	0.062	0.053	0.114	0.111	0.096
TAG 52:4-438	0.004	0.004	0.01	0.011	0.005	0.011	0.005	0.005	0.007	0.01	0.008	0.005
TAG 52:4-439	2.157	1.897	8.385	5.205	2.83	5.67	2.92	2.533	6.124	8.287	4.586	4.892
TAG 52:4-440	0.097	0.089	0.319	0.25	0.097	0.191	0.133	0.117	0.334	0.285	0.123	0.17
TAG 52:4-441	0.007	0.006	0.021	0.028	0.009	0.021	0.007	0.009	0.017	0.019	0.006	0.011
TAG 52:4-442	2.963	2.766	6.1135	4.9035	4.04	8.524	4.393	4.103	8.233	10.915	6.276	7.588
TAG 52:4-443	19.017	16.47	17.1245	14.8365	23.331	27.063	22.059	20.194	20.139	36.061	28.963	22.064
TAG 52:4-444	1.284	1.503	5.758	6.044	1.711	3.811	1.946	3.126	2.938	4.132	1.889	3.245
TAG 52:4-445	0.015	0.009	0.056	0.05	0.031	0.032	0.012	0.019	0.026	0.043	0.028	0.024
TAG 52:4-446	0.038	0.033	0.351	0.546	0.136	0.153	0.03	0.101	0.119	0.263	0.071	0.086
TAG 52:4-447	0.096	0.084	0.598	1.667	0.201	0.224	0.109	0.191	0.171	0.537	0.112	0.286
TAG 52:5(-FA 14:0)-463	0.022	0.013	0.112	0.16	0.063	0.067	0.016	0.03	0.068	0.09	0.035	0.045
TAG 52:5(-FA 16:0)-464	0.897	0.759	2.132	2.505	1.25	1.881	1.137	1.046	1.118	1.695	1.526	1.596
TAG 52:5(-FA 18:0)-465	0.003	0.003	0.01	0.018	0.007	0.009	0.004	0.005	0.005	0.006	0.004	0.005
TAG 52:5(-FA 20:0)-466	0.008	0.009	0.019	0.019	0.009	0.017	0.008	0.013	0.01	0.012	0.019	0.014
TAG 52:5-452	0.003	0.003	0.014	0.017	0.011	0.008	0.005	0.003	0.008	0.01	0.007	0.005
TAG 52:5-453	1.11	0.726	2.468	1.825	1.252	2.065	1.299	0.798	1.778	2.345	2.308	1.685
TAG 52:5-454	0.133	0.118	0.288	0.167	0.1	0.194	0.138	0.129	0.3	0.241	0.191	0.148
TAG 52:5-455	0.027	0.028	0.111	0.11	0.018	0.068	0.027	0.035	0.119	0.073	0.021	0.047
TAG 52:5-456	0.297	0.225	0.863	0.808	0.342	0.708	0.376	0.293	0.821	0.689	0.449	0.499
TAG 52:5-457	2.522	1.762	5.378	3.757	2.938	4.479	2.96	2.009	3.523	4.54	5.271	3.897
TAG 52:5-458	1.242	1.188	3.658	3.288	1.566	2.736	1.71	1.878	2.088	2.546	1.968	2.381
TAG 52:5-459	0.018	0.01	0.116	0.109	0.053	0.056	0.011	0.026	0.068	0.071	0.035	0.024
TAG 52:5-460	0.1	0.053	0.649	1.537	0.272	0.325	0.111	0.156	0.303	0.555	0.137	0.326
TAG 52:5-461	0.075	0.029	0.089	0.272	0.029	0.061	0.056	0.049	0.021	0.081	0.015	0.043
TAG 52:5-462	0.003	0.002	0.008	0.005	0.004	0.007	0.005	0.003	0.006	0.005	0.005	0.004
TAG 52:6(-FA 14:0)-477	0.027	0.008	0.061	0.082	0.033	0.043	0.018	0.018	0.028	0.042	0.021	0.03
TAG 52:6(-FA 16:0)-478	0.07	0.043	0.144	0.212	0.087	0.15	0.115	0.06	0.102	0.091	0.056	0.102
TAG 52:6-467	0.154	0.099	0.298	0.335	0.185	0.299	0.176	0.132	0.246	0.264	0.262	0.218
TAG 52:6-468	0.065	0.035	0.098	0.062	0.048	0.06	0.064	0.034	0.103	0.064	0.075	0.052
TAG 52:6-469	0.033	0.027	0.08	0.06	0.027	0.04	0.029	0.026	0.092	0.055	0.035	0.04
TAG 52:6-470	0.03	0.019	0.065	0.078	0.029	0.057	0.032	0.029	0.083	0.043	0.026	0.036
TAG 52:6-471	0.217	0.14	0.428	0.319	0.248	0.36	0.256	0.135	0.338	0.308	0.33	0.274
TAG 52:6-472	0.207	0.166	0.487	0.43	0.288	0.464	0.278	0.246	0.377	0.323	0.334	0.352
TAG 52:6-473	0.003	0.003	0.014	0.013	0.005	0.007	0.003	0.003	0.011	0.005	0.004	0.006
TAG 52:6-474	0.043	0.022	0.194	0.294	0.126	0.105	0.031	0.037	0.114	0.127	0.058	0.103
TAG 52:6-475	0.06	0.025	0.098	0.264	0.044	0.083	0.053	0.046	0.044	0.083	0.017	0.041
TAG 52:6-476	0.039	0.011	0.044	0.126	0.032	0.042	0.023	0.031	0.013	0.054	0.015	0.046
TAG 52:7(-FA 16:0)-487	0.019	0.012	0.083	0.184	0.03	0.061	0.011	0.039	0.021	0.083	0.014	0.071
TAG 52:7(-FA 18:0)-488	0.018	0.007	0.065	0.115	0.012	0.046	0.008	0.031	0.011	0.061	0.008	0.061
TAG 52:7-479	0.006	0.003	0.008	0.014	0.009	0.011	0.005	0.008	0.008	0.008	0.007	0.004
TAG 52:7-480	0.01	0.009	0.015	0.016	0.009	0.013	0.012	0.008	0.016	0.011	0.014	0.008
TAG 52:7-481	0.02	0.016	0.028	0.041	0.022	0.016	0.018	0.012	0.039	0.022	0.018	0.021
TAG 52:7-482	0.012	0.009	0.055	0.081	0.01	0.032	0.01	0.029	0.017	0.052	0.014	0.038
TAG 52:7-483	0.026	0.013	0.039	0.034	0.023	0.036	0.022	0.013	0.036	0.023	0.018	0.02
TAG 52:7-484	0.023	0.022	0.047	0.052	0.037	0.05	0.034	0.04	0.051	0.028	0.028	0.033
TAG 52:7-485	0.01	0.004	0.029	0.043	0.02	0.015	0.006	0.009	0.021	0.015	0.009	0.013
TAG 52:7-486	0.015	0.004	0.024	0.056	0.016	0.023	0.014	0.015	0.012	0.028	0.008	0.018
TAG 52:8(-FA 16:0)-490	0.13	0.105	0.631	1.119	0.167	0.397	0.092	0.333	0.18	0.651	0.124	0.471
TAG 52:8(-FA 18:0)-491	0.027	0.024	0.155	0.227	0.029	0.095	0.021	0.059	0.044	0.133	0.029	0.112
TAG 52:8-489	0.163	0.132	0.748	1.115	0.151	0.505	0.108	0.387	0.24	0.719	0.141	0.538
TAG 52:9(-FA 16:0)-496	0.209	0.149	1.098	1.544	0.277	0.701	0.202	0.483	0.393	1.099	0.246	0.691
TAG 52:9(-FA 18:0)-497	0.019	0.011	0.062	0.071	0.023	0.046	0.012	0.025	0.022	0.056	0.019	0.056
TAG 52:9-492	0.031	0.022	0.155	0.284	0.05	0.106	0.034	0.065	0.056	0.176	0.044	0.118
TAG 52:9-493	0.458	0.352	2.438	2.416	0.527	1.576	0.455	1.035	1.094	2.219	0.601	1.554
TAG 52:9-494	0.127	0.083	0.378	0.414	0.148	0.275	0.095	0.206	0.127	0.316	0.122	0.301
TAG 52:9-495	0.002	0.001	0.006	0.005	0.001	0.004	0.002	0.004	0.002	0.004	0.002	0.003
TAG 54:1(-FA 16:0)-500	0.043	0.028	0.236	0.249	0.055	0.092	0.035	0.077	0.07	0.137	0.028	0.121
TAG 54:1(-FA 20:0)-501	0.068	0.05	0.318	0.257	0.057	0.133	0.057	0.095	0.106	0.181	0.053	0.15
TAG 54:10-502	0.439	0.399	2.054	1.288	0.453	1.285	0.41	0.818	1.596	1.665	0.639	1.48
TAG 54:10-503	0.368	0.3	1.209	0.687	0.311	0.827	0.304	0.53	0.707	0.849	0.477	0.998
TAG 54:1-498	0.167	0.215	1.837	1.388	0.157	0.64	0.194	0.453	0.538	0.984	0.157	0.783
TAG 54:1-499	0.002	0.002	0.007	0.016	0.002	0.003	0.002	0.003	0.002	0.009	0.002	0.007
TAG 54:2(-FA 16:0)-507	0.132	0.141	0.851	0.765	0.218	0.335	0.096	0.321	0.354	0.593	0.192	0.383
TAG 54:2(-FA 20:0)-508	0.046	0.036	0.14	0.106	0.045	0.079	0.043	0.053	0.065	0.093	0.049	0.092
TAG 54:2-504	0.176	0.185	0.803	0.564	0.163	0.331	0.172	0.274	0.305	0.472	0.197	0.499
TAG 54:2-505	0.089	0.136	0.739	0.652	0.207	0.327	0.118	0.293	0.345	0.595	0.19	0.352
TAG 54:2-506	0.014	0.013	0.103	0.11	0.035	0.048	0.011	0.043	0.034	0.077	0.033	0.037
TAG 54:3(-FA 16:0)-517	0.199	0.266	1.374	1.247	0.477	0.644	0.191	0.539	0.56	1.021	0.503	0.548
TAG 54:3(-FA 18:0)-518	1.775	1.956	7.752	4.623	1.543	3.242	2.188	2.695	3.927	5.082	2.206	5.146
TAG 54:3(-FA 20:0)-519	0.01	0.007	0.018	0.02	0.006	0.019	0.007	0.008	0.011	0.018	0.01	0.012
TAG 54:3-509	0.016	0.02	0.12	0.103	0.039	0.051	0.014	0.038	0.077	0.09	0.039	0.039
TAG 54:3-510	9.837	13.92	18.9525	18.101	12.086	24.581	14.856	22.232	31.787	35.624	17.941	25.254
TAG 54:3-511	1.801	1.983	7.915	4.759	1.649	3.485	2.178	2.753	4.438	5.44	2.601	5.23
TAG 54:3-512	0.096	0.102	0.453	0.351	0.173	0.219	0.078	0.193	0.238	0.342	0.186	0.231
TAG 54:3-513	0.131	0.161	0.927	0.812	0.331	0.397	0.124	0.334	0.375	0.661	0.303	0.31
TAG 54:3-514	0.028	0.033	0.238	0.3	0.071	0.082	0.025	0.089	0.083	0.143	0.038	0.071
TAG 54:3-515	0.003	0.004	0.012	0.011	0.007	0.01	0.006	0.007	0.016	0.014	0.007	0.009
TAG 54:3-516	0.014	0.02	0.057	0.073	0.017	0.046	0.019	0.044	0.034	0.044	0.017	0.046
TAG 54:4(-FA 16:0)-528	0.273	0.349	1.978	2.267	0.804	0.876	0.262	0.74	0.755	1.424	0.614	0.616
TAG 54:4(-FA 18:0)-529	1.008	0.878	2.395	1.603	0.863	1.248	1.036	0.941	1.274	1.55	1.222	1.802
TAG 54:4-520	0.031	0.034	0.164	0.158	0.083	0.084	0.026	0.056	0.115	0.139	0.082	0.075
TAG 54:4-521	0.004	0.005	0.018	0.012	0.008	0.01	0.007	0.006	0.013	0.013	0.008	0.012
TAG 54:4-522	7.632	8.705	23.236	13.151	8.151	13.064	10.099	9.031	20.809	19.762	14.406	16.941
TAG 54:4-523	0.171	0.234	0.566	0.566	0.186	0.407	0.217	0.376	0.533	0.413	0.21	0.399
TAG 54:4-524	0.02	0.021	0.082	0.054	0.035	0.048	0.017	0.028	0.06	0.057	0.045	0.042
TAG 54:4-525	0.204	0.295	2.062	2.291	0.598	0.759	0.204	0.797	0.884	1.507	0.351	0.503
TAG 54:4-526	0.12	0.089	0.533	0.965	0.158	0.22	0.121	0.201	0.23	0.47	0.102	0.274
TAG 54:4-527	0.022	0.021	0.081	0.036	0.023	0.037	0.031	0.026	0.071	0.067	0.042	0.038
TAG 54:5(-FA 14:0)-538	0.008	0.003	0.038	0.046	0.013	0.016	0.005	0.01	0.023	0.029	0.01	0.014
TAG 54:5(-FA 16:0)-539	0.425	0.352	2.131	3.052	0.834	0.926	0.403	0.832	0.935	1.653	0.585	0.871
TAG 54:5(-FA 18:0)-540	0.138	0.108	0.255	0.276	0.119	0.207	0.126	0.134	0.199	0.166	0.134	0.211
TAG 54:5-530	0.044	0.045	0.284	0.378	0.124	0.14	0.05	0.082	0.167	0.248	0.109	0.097
TAG 54:5-531	5.459	5.184	8.3515	4.1865	6.175	9.093	6.641	4.709	18.626	10.011	11.212	10.839
TAG 54:5-532	8.413	7.559	10.6145	4.1245	9.336	10.675	9.61	5.759	19.119	12.751	16.535	14.015
TAG 54:5-533	0.806	1.035	2.788	1.941	0.871	1.984	1.152	1.524	3.913	1.864	1.214	1.846
TAG 54:5-534	0.188	0.258	1.484	1.283	0.607	0.571	0.183	0.476	0.673	1.014	0.407	0.386
TAG 54:5-535	0.795	0.693	5.032	7.658	1.269	1.809	0.869	1.521	2.633	3.89	0.966	2.417
TAG 54:5-536	0.052	0.027	0.074	0.121	0.02	0.048	0.034	0.032	0.026	0.055	0.017	0.034
TAG 54:5-537	0.032	0.026	0.064	0.034	0.027	0.038	0.035	0.019	0.068	0.043	0.056	0.04
TAG 54:6(-FA 16:0)-549	0.443	0.262	1.131	1.562	0.455	0.563	0.391	0.411	0.536	0.882	0.398	0.618
TAG 54:6(-FA 18:0)-550	0.012	0.008	0.022	0.028	0.012	0.031	0.014	0.013	0.023	0.018	0.01	0.016
TAG 54:6-541	0.074	0.063	0.295	0.422	0.154	0.163	0.074	0.107	0.214	0.281	0.113	0.125
TAG 54:6-542	3.964	2.831	7.597	3.512	4.02	4.04	3.973	1.812	6.819	3.909	7.408	4.951
TAG 54:6-543	1.075	1.154	2.494	1.433	1.162	1.989	1.358	1.229	3.51	1.45	1.934	1.812
TAG 54:6-544	0.039	0.052	0.261	0.226	0.105	0.125	0.043	0.072	0.166	0.173	0.08	0.076
TAG 54:6-545	0.875	0.688	3.666	4.496	1.235	1.5	0.869	0.966	2.118	2.739	1.179	1.967
TAG 54:6-546	0.478	0.245	0.642	1.078	0.182	0.452	0.357	0.293	0.265	0.512	0.114	0.279
TAG 54:6-547	0.012	0.006	0.017	0.009	0.009	0.014	0.011	0.01	0.023	0.012	0.016	0.017
TAG 54:6-548	0.209	0.107	0.221	0.552	0.092	0.162	0.192	0.198	0.07	0.319	0.067	0.185
TAG 54:7(-FA 14:0)-558	0.033	0.01	0.062	0.048	0.022	0.041	0.026	0.021	0.03	0.041	0.018	0.028
TAG 54:7(-FA 16:0)-559	0.004	0.003	0.012	0.021	0.004	0.006	0.004	0.009	0.005	0.007	0.004	0.011
TAG 54:7-551	0.085	0.036	0.147	0.238	0.086	0.138	0.072	0.056	0.1	0.133	0.071	0.088
TAG 54:7-552	0.007	0.007	0.016	0.024	0.01	0.008	0.009	0.004	0.016	0.013	0.012	0.008
TAG 54:7-553	0.005	0.004	0.014	0.02	0.003	0.008	0.003	0.009	0.008	0.014	0.004	0.01
TAG 54:7-554	0.723	0.563	1.043	0.683	0.733	0.923	0.74	0.378	1.11	0.579	1.22	0.795
TAG 54:7-555	0.146	0.1	0.46	0.607	0.25	0.238	0.146	0.155	0.365	0.344	0.188	0.268
TAG 54:7-556	0.509	0.221	0.468	0.695	0.23	0.352	0.369	0.201	0.232	0.331	0.135	0.213
TAG 54:7-557	0.205	0.088	0.238	0.482	0.118	0.197	0.177	0.185	0.127	0.286	0.078	0.166
TAG 54:8(-FA 16:0)-562	0.019	0.013	0.065	0.123	0.023	0.039	0.011	0.031	0.035	0.057	0.015	0.045
TAG 54:8(-FA 18:0)-563	0.029	0.024	0.159	0.193	0.033	0.098	0.024	0.069	0.059	0.13	0.025	0.114
TAG 54:8-560	0.048	0.05	0.258	0.296	0.051	0.175	0.044	0.127	0.146	0.209	0.043	0.21
TAG 54:8-561	0.097	0.039	0.064	0.103	0.046	0.066	0.074	0.024	0.044	0.054	0.022	0.033
TAG 54:9(-FA 16:0)-566	0.048	0.039	0.263	0.253	0.077	0.126	0.041	0.103	0.111	0.209	0.07	0.143
TAG 54:9(-FA 18:0)-567	0.034	0.027	0.149	0.184	0.035	0.123	0.031	0.081	0.097	0.151	0.041	0.107
TAG 54:9-564	0.389	0.428	2.443	1.873	0.385	1.505	0.36	1.093	1.477	1.888	0.479	1.726
TAG 54:9-565	0.042	0.039	0.145	0.129	0.057	0.107	0.035	0.071	0.072	0.107	0.051	0.134
TAG 56:0(-FA 18:0)-568	0.003	0.003	0.036	0.009	0.003	0.007	0.002	0.004	0.003	0.004	0.003	0.013
TAG 56:1(-FA 18:0)-571	0.011	0.006	0.116	0.039	0.005	0.025	0.007	0.014	0.019	0.019	0.004	0.032
TAG 56:1(-FA 20:0)-572	0.01	0.009	0.141	0.029	0.012	0.026	0.01	0.014	0.024	0.026	0.009	0.039
TAG 56:10-573	0.041	0.039	0.175	0.122	0.047	0.086	0.032	0.068	0.235	0.139	0.066	0.117
TAG 56:10-574	0.015	0.015	0.046	0.028	0.02	0.025	0.016	0.019	0.041	0.021	0.019	0.026
TAG 56:11-575	0.03	0.024	0.081	0.047	0.043	0.047	0.026	0.03	0.1	0.051	0.054	0.052
TAG 56:12-576	0.017	0.013	0.066	0.058	0.023	0.034	0.017	0.034	0.076	0.052	0.024	0.032
TAG 56:12-577	0.029	0.021	0.054	0.028	0.041	0.037	0.017	0.021	0.07	0.032	0.044	0.032
TAG 56:1-569	0.002	0.001	0.005	0.013	0	0.003	0	0.002	0.003	0.006	0.002	0.005
TAG 56:1-570	0.012	0.01	0.138	0.056	0.01	0.026	0.01	0.016	0.029	0.032	0.009	0.087
TAG 56:2(-FA 16:0)-582	0.008	0.008	0.067	0.078	0.02	0.022	0.009	0.02	0.021	0.044	0.015	0.05
TAG 56:2(-FA 18:0)-583	0.02	0.022	0.145	0.084	0.021	0.039	0.014	0.039	0.08	0.066	0.016	0.074
TAG 56:2(-FA 20:0)-584	0.042	0.036	0.193	0.082	0.029	0.078	0.033	0.053	0.153	0.087	0.036	0.136
TAG 56:2-578	0.051	0.059	0.324	0.178	0.062	0.098	0.057	0.089	0.257	0.161	0.045	0.251
TAG 56:2-579	0.012	0.007	0.055	0.023	0.01	0.018	0.006	0.011	0.014	0.02	0.01	0.042
TAG 56:2-580	0.015	0.019	0.123	0.066	0.023	0.041	0.013	0.036	0.089	0.064	0.02	0.074
TAG 56:2-581	0.005	0.006	0.035	0.052	0.017	0.015	0.008	0.013	0.017	0.025	0.013	0.025
TAG 56:3(-FA 16:0)-590	0.011	0.01	0.056	0.073	0.025	0.02	0.008	0.017	0.028	0.045	0.02	0.026
TAG 56:3(-FA 18:0)-591	0.029	0.037	0.191	0.131	0.054	0.073	0.032	0.059	0.105	0.105	0.038	0.089
TAG 56:3(-FA 20:0)-592	0.044	0.042	0.131	0.052	0.033	0.053	0.043	0.04	0.159	0.069	0.039	0.106
TAG 56:3-585	0.003	0.002	0.007	0.012	0.005	0.004	0.002	0.003	0.006	0.005	0.006	0.005
TAG 56:3-586	0.044	0.038	0.158	0.077	0.049	0.047	0.03	0.046	0.122	0.069	0.053	0.124
TAG 56:3-587	0.052	0.095	0.36	0.211	0.075	0.13	0.051	0.13	0.547	0.265	0.116	0.265
TAG 56:3-588	0.013	0.021	0.098	0.074	0.027	0.048	0.013	0.039	0.071	0.066	0.022	0.04
TAG 56:3-589	0.01	0.006	0.034	0.048	0.009	0.015	0.009	0.017	0.018	0.029	0.007	0.016
TAG 56:4(-FA 16:0)-598	0.017	0.021	0.172	0.208	0.064	0.051	0.015	0.062	0.087	0.13	0.042	0.056
TAG 56:4(-FA 18:0)-599	0.074	0.09	0.391	0.346	0.117	0.152	0.066	0.184	0.176	0.297	0.097	0.15
TAG 56:4(-FA 20:0)-600	0.018	0.02	0.049	0.029	0.019	0.026	0.02	0.017	0.041	0.019	0.022	0.041
TAG 56:4-593	0.163	0.264	1.11	0.623	0.318	0.398	0.182	0.399	1.283	0.787	0.342	0.477
TAG 56:4-594	0.061	0.115	0.315	0.136	0.103	0.109	0.07	0.159	0.516	0.202	0.147	0.201
TAG 56:4-595	0.059	0.101	0.363	0.201	0.118	0.126	0.051	0.123	0.423	0.257	0.125	0.123
TAG 56:4-596	0.063	0.083	0.363	0.273	0.076	0.131	0.056	0.18	0.198	0.296	0.06	0.115
TAG 56:4-597	0.061	0.061	0.23	0.197	0.057	0.093	0.064	0.128	0.091	0.206	0.053	0.126
TAG 56:5(-FA 18:0)-608	0.225	0.217	0.651	0.58	0.204	0.304	0.249	0.401	0.376	0.631	0.196	0.362
TAG 56:5-601	0.003	0.004	0.023	0.031	0.011	0.007	0.004	0.008	0.017	0.015	0.005	0.007
TAG 56:5-602	0.367	0.486	2.239	1.712	0.654	0.788	0.411	0.833	1.86	1.609	0.631	0.898
TAG 56:5-603	0.145	0.191	0.545	0.276	0.241	0.203	0.125	0.193	0.576	0.346	0.275	0.238
TAG 56:5-604	0.035	0.05	0.116	0.049	0.049	0.044	0.033	0.043	0.173	0.062	0.082	0.064
TAG 56:5-605	0.056	0.105	0.31	0.144	0.12	0.107	0.059	0.11	0.392	0.184	0.147	0.139
TAG 56:5-606	0.118	0.222	1.034	0.657	0.275	0.318	0.154	0.399	0.995	0.632	0.191	0.278
TAG 56:5-607	0.578	0.541	1.847	1.537	0.439	0.676	0.624	1.019	1.13	1.847	0.464	1.03
TAG 56:6(-FA 16:0)-616	0.496	0.349	1.409	1.424	0.507	0.812	0.541	0.652	0.604	1.166	0.601	0.784
TAG 56:6(-FA 18:0)-617	0.237	0.15	0.363	0.339	0.158	0.218	0.206	0.234	0.229	0.393	0.155	0.255
TAG 56:6-609	0.016	0.01	0.086	0.086	0.028	0.032	0.017	0.024	0.07	0.067	0.024	0.035
TAG 56:6-610	0.728	0.672	2.611	2.27	0.866	1.2	0.824	1.109	2.246	1.981	0.89	1.268
TAG 56:6-611	0.023	0.032	0.092	0.051	0.04	0.043	0.018	0.052	0.099	0.051	0.04	0.037
TAG 56:6-612	0.13	0.244	0.876	0.417	0.318	0.277	0.147	0.3	0.947	0.5	0.265	0.247
TAG 56:6-613	0.953	0.969	3.324	3.01	1.016	1.185	1.058	1.424	3.375	2.756	0.889	1.856
TAG 56:6-614	0.11	0.082	0.142	0.147	0.036	0.086	0.084	0.082	0.07	0.094	0.021	0.058
TAG 56:6-615	0.181	0.103	0.196	0.286	0.064	0.161	0.163	0.172	0.085	0.218	0.064	0.181
TAG 56:7-618	0.642	0.434	1.051	0.986	0.435	0.564	0.599	0.547	0.904	0.811	0.395	0.611
TAG 56:7-619	0.595	0.43	1.252	0.86	0.65	0.631	0.569	0.484	0.951	0.857	0.695	0.664
TAG 56:7-620	0.044	0.056	0.171	0.128	0.071	0.07	0.051	0.103	0.142	0.109	0.057	0.062
TAG 56:7-621	0.056	0.098	0.307	0.186	0.157	0.109	0.065	0.124	0.307	0.159	0.12	0.105
TAG 56:7-622	0.664	0.63	2.072	1.66	0.917	0.803	0.709	0.669	2.369	1.373	0.856	1.089
TAG 56:7-623	0.353	0.229	0.317	0.331	0.132	0.208	0.246	0.168	0.29	0.226	0.083	0.152
TAG 56:7-624	1.582	0.866	1.532	1.912	0.473	1.191	1.427	1.445	0.832	1.785	0.557	1.392
TAG 56:8(-FA 16:0)-629	0.003	0.002	0.008	0.011	0.004	0.003	0.002	0.003	0.004	0.009	0.004	0.009
TAG 56:8-625	0.006	0.006	0.02	0.024	0.007	0.011	0.003	0.008	0.018	0.015	0.006	0.013
TAG 56:8-626	0.306	0.281	0.746	0.784	0.397	0.295	0.298	0.255	0.806	0.499	0.412	0.418
TAG 56:8-627	0.414	0.216	0.277	0.253	0.15	0.205	0.291	0.122	0.229	0.164	0.096	0.129
TAG 56:8-628	1.549	0.751	1.053	1.154	0.366	0.801	1.157	0.95	0.643	1.129	0.53	1.009
TAG 56:9-630	0.071	0.087	0.081	0.08	0.046	0.059	0.056	0.081	0.083	0.055	0.036	0.055
TAG 58:1(-FA 24:0)-632	0.004	0.003	0.047	0.039	0.008	0.012	0.005	0.006	0.009	0.014	0.005	0.027
TAG 58:10-633	0.006	0.006	0.017	0.012	0.007	0.007	0.006	0.007	0.025	0.014	0.017	0.021
TAG 58:10-634	0.127	0.075	0.159	0.321	0.122	0.064	0.08	0.072	0.182	0.131	0.055	0.089
TAG 58:10-635	0.071	0.029	0.044	0.087	0.032	0.031	0.044	0.024	0.042	0.033	0.01	0.024
TAG 58:10-636	0.399	0.201	0.176	0.186	0.081	0.133	0.237	0.123	0.212	0.152	0.116	0.147
TAG 58:1-631	0.003	0.003	0.068	0.032	0.004	0.012	0.003	0.006	0.016	0.015	0.003	0.05
TAG 58:2(-FA 16:0)-638	0.007	0.004	0.025	0.038	0.015	0.01	0.006	0.006	0.011	0.017	0.007	0.017
TAG 58:2(-FA 18:0)-639	0.003	0.002	0.024	0.006	0.005	0.003	0.003	0.004	0.006	0.006	0.003	0.016
TAG 58:2(-FA 24:0)-640	0.006	0.004	0.023	0.025	0.009	0.006	0.005	0.006	0.008	0.012	0.004	0.015
TAG 58:2-637	0.01	0.006	0.116	0.048	0.014	0.018	0.011	0.012	0.049	0.034	0.01	0.188
TAG 58:3-641	0.014	0.014	0.067	0.039	0.017	0.026	0.01	0.017	0.07	0.027	0.02	0.098
TAG 58:3-642	0.007	0.005	0.047	0.024	0.009	0.007	0.01	0.006	0.022	0.016	0.013	0.09
TAG 58:3-643	0.008	0.008	0.019	0.026	0.008	0.015	0.007	0.011	0.03	0.021	0.01	0.027
TAG 58:5(-FA 18:0)-647	0.011	0.014	0.059	0.076	0.021	0.028	0.014	0.031	0.04	0.055	0.016	0.037
TAG 58:5-644	0.014	0.022	0.12	0.109	0.043	0.038	0.015	0.034	0.11	0.093	0.038	0.05
TAG 58:5-645	0.008	0.01	0.035	0.017	0.016	0.009	0.007	0.009	0.033	0.019	0.02	0.021
TAG 58:5-646	0.003	0.003	0.014	0.007	0.006	0.005	0.002	0.006	0.013	0.008	0.004	0.003
TAG 58:6(-FA 18:0)-652	0.046	0.039	0.114	0.114	0.04	0.06	0.036	0.064	0.075	0.105	0.036	0.082
TAG 58:6-648	0.066	0.086	0.322	0.319	0.119	0.142	0.071	0.135	0.345	0.25	0.107	0.164
TAG 58:6-649	0.016	0.018	0.069	0.053	0.045	0.026	0.015	0.025	0.059	0.05	0.034	0.037
TAG 58:6-650	0.004	0.007	0.024	0.026	0.013	0.007	0.003	0.011	0.022	0.018	0.015	0.007
TAG 58:6-651	0.005	0.009	0.035	0.022	0.013	0.012	0.005	0.014	0.03	0.021	0.006	0.007
TAG 58:7(-FA 18:0)-656	0.068	0.046	0.122	0.078	0.032	0.053	0.057	0.064	0.068	0.096	0.039	0.078
TAG 58:7-653	0.064	0.052	0.178	0.175	0.084	0.08	0.052	0.059	0.161	0.117	0.091	0.095
TAG 58:7-654	0.007	0.014	0.074	0.07	0.034	0.016	0.012	0.029	0.071	0.059	0.013	0.018
TAG 58:7-655	0.025	0.031	0.109	0.101	0.044	0.042	0.017	0.043	0.108	0.081	0.036	0.039
TAG 58:8(-FA 16:0)-661	0.003	0.002	0.009	0.012	0.005	0.003	0.002	0.003	0.005	0.005	0.004	0.006
TAG 58:8-657	0.149	0.095	0.225	0.133	0.096	0.121	0.112	0.103	0.217	0.151	0.126	0.112
TAG 58:8-658	0.022	0.025	0.102	0.107	0.043	0.036	0.018	0.045	0.081	0.058	0.02	0.024
TAG 58:8-659	0.046	0.057	0.215	0.32	0.082	0.066	0.052	0.083	0.202	0.199	0.057	0.08
TAG 58:8-660	0.59	0.377	0.509	0.388	0.121	0.309	0.463	0.382	0.606	0.445	0.157	0.417
TAG 58:9(-FA 16:0)-663	0.004	0.003	0.009	0.009	0.005	0.004	0.004	0.005	0.006	0.006	0.004	0.008
TAG 58:9-662	0.096	0.086	0.297	0.523	0.155	0.119	0.1	0.113	0.316	0.233	0.08	0.148
TAG 60:11-664	0.119	0.06	0.077	0.109	0.028	0.045	0.077	0.062	0.08	0.064	0.025	0.051
TAG 60:2-665	0.005	0.006	0.064	0.029	0.007	0.015	0.007	0.01	0.036	0.017	0.007	0.082
TAG 60:4-666	0.005	0.005	0.015	0.011	0.006	0.01	0.005	0.004	0.024	0.009	0.009	0.013
TAG 60:7(-FA 18:0)-669	0.004	0.003	0.01	0.014	0.006	0.004	0.002	0.006	0.006	0.008	0.003	0.005
TAG 60:7-667	0.003	0.002	0.005	0.003	0.002	0.002	0	0.003	0.005	0.005	0.002	0.002
TAG 60:7-668	0.006	0.009	0.018	0.033	0.021	0.011	0.006	0.011	0.041	0.02	0.012	0.012
TAG 70:10(-FA 20:0)-670	0.04	0.034	0.04	0.045	0.041	0.033	0.04	0.036	0.028	0.046	0.03	0.032
TAG 70:12-671	0.028	0.021	0.022	0.035	0.041	0.024	0.023	0.048	0.02	0.035	0.028	0.014
TAG 70:8-672	0.014	0.012	0.011	0.013	0.01	0.008	0.012	0.016	0.005	0.014	0.011	0.006
